# Supplementary material for: Shared Gene Structures and Clusters of Mutually Exclusive Spliced Exons within the Metazoan Muscle Myosin Heavy Chain Genes
Source: PLoS One. 2014 Feb 3;9(2):e88111. doi: 10.1371/journal.pone.0088111 (PMC3912159; doi:10.1371/journal.pone.0088111)
Supplement: Table S1 — Species names and abbreviations, and references to genome data. (XLS) [file pone.0088111.s004.xls]

## Sheet: Tabelle1
Species	Abbreviation	Accession	Reference
Patiria miniata	Pmi	JH768608-JH790072
Strongylocentrotus purpuratus	Stp	GL905391-GL913934	Sodergren E, Weinstock GM, Davidson EH et. al. (2006) The Genome of the Sea Urchin Strongylocentrotus purpuratus. Science 314, 941-952.
Lytechinus variegatus	Lyv	JH432224-JH470337
Saccoglossus kowalevskii	Sck	GL010720-GL018599
Hymenolepis microstoma	Hmm	HG322484-HG322861	Tsai IJ, Zarowiecki M, Holroyd N et. al. (2013) The genomes of four tapeworm species reveal adaptations to parasitism. Nature 496, 57-63.
Echinococcus granulosus	Ecg	HG328391-HG328761	Tsai IJ, Zarowiecki M, Holroyd N et. al. (2013) The genomes of four tapeworm species reveal adaptations to parasitism. Nature 496, 57-63.
Echinococcus multilocularis	Em	HG330022-HG330197	Tsai IJ, Zarowiecki M, Holroyd N et. al. (2013) The genomes of four tapeworm species reveal adaptations to parasitism. Nature 496, 57-63.
Taenia solium	Tas		Tsai IJ, Zarowiecki M, Holroyd N et. al. (2013) The genomes of four tapeworm species reveal adaptations to parasitism. Nature 496, 57-63.
Schmidtea mediterranea str. S2F2	Scm	AAWT01000001-AAWT01094682
Clonorchis sinensis	Cls	DF142828-DF145382	Wang X, Chen W, Huang Y et. al. (2011) The draft genome of the carcinogenic human liver fluke Clonorchis sinensis. Genome Biol 12, R107.
Schistosoma japonicum	Shj	FN330975-FN356022	Zhou Y, Zheng H, Liu F et. al. (2009) The Schistosoma japonicum genome reveals features of host-parasite interplay. Nature 460, 345-351.
Schistosoma mansoni	Sm	FN357292-FN376313	Berriman M, Haas BJ, LoVerde PT et. al. (2009) The genome of the blood fluke Schistosoma mansoni. Nature 460, 352-358.
Caenorhabditis elegans	Ce	NC_003279-NC_003284	C. elegans Sequencing Consortium (1998) Genome sequence of the nematode C. elegans: a platform for investigating biology. Science 282, 2012-8.
Tetranychus urticae	Tu	HE587301-HE587940	Grbic M, Van Leeuwen T, Clark RM et. al. (2011) The genome of Tetranychus urticae reveals herbivorous pest adaptations. Nature 479, 487-492.
Ixodes scapularis str. Wikel	Is	DS611849-DS981340
Metaseiulus occidentalis	Meo	JH620699-JH621245
Parasteatoda tepidariorum	Pst	AOMJ01000001-AOMJ01263833
Centruroides sculpturatus	Csc	HGSC	https://www.hgsc.bcm.edu/content/i5k-bark-scorpion
Strigamia maritima	Stm	JH429549-JH432223
Daphnia pulex	Dap	GL732523-GL737708	Colbourne JK, Pfrender ME, Gilbert D et. al. (2011) The ecoresponsive genome of Daphnia pulex. Science 331, 555-561.
Lepeophtheirus salmonis	Lhs	ADND02000001-ADND02149469
Bombyx mori	Bm	DF090316-DF092116	Xia Q, Wang J, Zhou Z et. al. (2008) The genome of a lepidopteran model insect, the silkworm Bombyx mori. Insect Biochem Mol Biol 38, 1036-1045.
Bombyx mandarina	Bmm
Manduca sexta	Ms	JH668279-JH670249
Helicoverpa punctigera	Hep	HGSC
Danaus plexippus	Dnp	JH379599-JH388558	Zhan S, Merlin C, Boore JL et. al. (2011) The monarch butterfly genome yields insights into long-distance migration. Cell 147, 1171-1185.
Heliconius melpomene melpomene	Hem	HE667773-HE672081	(2012) Butterfly genome reveals promiscuous exchange of mimicry adaptations among species. Nature 487, 94-98.
Plutella xylostella DBM-FZ-S	Px_a	KB207269-KB208663	You M, Yue Z, He W et. al. (2013) A heterozygous moth genome provides insights into herbivory and detoxification. Nat Genet 45, 220-225.
Limnephilus lunatus	Lil	HGSC	https://www.hgsc.bcm.edu/content/i5k-caddisfly
Anoplophora glabripennis	Aog	KB933500-KB941396
Leptinotarsa decemlineata	Ld	HGSC	https://www.hgsc.bcm.edu/content/i5k-colorado-potato-beetle
Dendroctonus ponderosae	Dep	KB629729-KB632433	Keeling CI, Yuen MM, Liao NY et. al. (2013) Draft genome of the mountain pine beetle, Dendroctonus ponderosae Hopkins, a major forest pest. Genome Biol 14, R27.
Tribolium castaneum str. Georgia GA2	Tic	CM000276-CM000285	Richards S, Gibbs RA, Weinstock GM et. al. (2008) The genome of the model beetle and pest Tribolium castaneum. Nature 452, 949-955.
Agrilus planipennis	Agp	HGSC	https://www.hgsc.bcm.edu/content/i5k-emerald-ash-borer
Drosophila albomicans strain KM55-5	Dra	JH838198-JH863718	Zhou Q, Zhu HM, Huang QF et. al. (2012) Deciphering neo-sex and B chromosome evolution by the draft genome of Drosophila albomicans. BMC Genomics 13, 109.
Drosophila mojavensis TSC#15081-1352.22	Dmo	CH933806-CH940646	Clark AG, Eisen MB, Smith DR et. al. (2007) Evolution of genes and genomes on the Drosophila phylogeny. Nature 450, 203-218.
Drosophila virilis TSC#15010-1051.87	Dv	CH940647-CH954176	Clark AG, Eisen MB, Smith DR et. al. (2007) Evolution of genes and genomes on the Drosophila phylogeny. Nature 450, 203-218.
Drosophila grimshawi TSC#15287-2541.00	Dg	CH916366-CH933805	Clark AG, Eisen MB, Smith DR et. al. (2007) Evolution of genes and genomes on the Drosophila phylogeny. Nature 450, 203-218.
Drosophila ananassae TSC#14024-0371.13	Da	CH902617-CH916365	Clark AG, Eisen MB, Smith DR et. al. (2007) Evolution of genes and genomes on the Drosophila phylogeny. Nature 450, 203-218.
Drosophila bipectinata	Drb	KB462896-KB464447
Drosophila elegans	De	KB457615-KB458681
Drosophila hydei	Dh
Drosophila eugracilis	Der	KB464448-KB465404
Drosophila ficusphila	Drf	KB456332-KB457614
Drosophila erecta TSC#14021-0224.01	Der	CH954177-CH959300	Clark AG, Eisen MB, Smith DR et. al. (2007) Evolution of genes and genomes on the Drosophila phylogeny. Nature 450, 203-218.
Drosophila melanogaster	Dm	NC_004353-NC_004354, NT_033777-NT_033779, NT_037436	Adams MD, Celniker SE, Holt RA et. al. (2000) The genome sequence of Drosophila melanogaster. Science 287, 2185-95.
Drosophila sechellia Rob3c	Dse	CH480815-CH482372, CH676463-CH689634	Clark AG, Eisen MB, Smith DR et. al. (2007) Evolution of genes and genomes on the Drosophila phylogeny. Nature 450, 203-218.
Drosophila simulans str. white501	Dss_a	CH447669-CH448480, CM000163-CM000168	Clark AG, Eisen MB, Smith DR et. al. (2007) Evolution of genes and genomes on the Drosophila phylogeny. Nature 450, 203-218.
Drosophila yakuba Tai18E2	Dy	CH891577-CH892666, CM000157-CM000162	Clark AG, Eisen MB, Smith DR et. al. (2007) Evolution of genes and genomes on the Drosophila phylogeny. Nature 450, 203-218.
Drosophila kikkawai	Dk	KB458682-KB459966
Drosophila rhopaloa	Drr	KB448225-KB452660
Drosophila biarmipes	Db	KB461763-KB462895
Drosophila suzukii	Dsu	CAKG01000001-CAKG01061569	Chiu JC, Jiang X, Zhao L et al. (2013) Genome of Drosophila suzukii, the Spotted Wing Drosophila. G3 g3.113.008185v1.
Drosophila takahashii	Dt	KB459967-KB461762
Drosophila miranda	Dom	CM001516-CM001521	Zhou Q, Bachtrog D (2012) Sex-specific adaptation drives early sex chromosome evolution in Drosophila. Science 337, 341-345.
Drosophila persimilis MSH-3	Drp	CH479179-CH480814, CH689635-CH700836	Clark AG, Eisen MB, Smith DR et. al. (2007) Evolution of genes and genomes on the Drosophila phylogeny. Nature 450, 203-218.
Drosophila pseudoobscura MV2-25	Dp	CH379058-CH379070, CH475397-CH476252, CH672438-CH676462, CM000070-CM000071	Richards S, Liu Y, Bettencourt BR et. al. (2005) Comparative genome sequencing of Drosophila pseudoobscura: chromosomal, gene, and cis-element evolution. Genome Res 15, 1-18.
Drosophila willistoni TSC#14030-0811.24	Dw	CH959366-CH974203	Clark AG, Eisen MB, Smith DR et. al. (2007) Evolution of genes and genomes on the Drosophila phylogeny. Nature 450, 203-218.
Ceratitis capitata	Cec	KB660011-KB661118
Glossina morsitans morsitans	Gom	Sanger	http://www.sanger.ac.uk/Projects/G_morsitans/
Musca domestica	Mud	KB854187-KB863009
Mayetiola destructor	Myd	GL501407-GL503106
Anopheles funestus strain FUMOZ	Aof	KB668221-KB669612
Anopheles minimus strain MINIMUS1	Aom	KB663610-KB664287
Anopheles stephensi	Aps	KE388890-KE389415
Anopheles dirus strain WRAIR2	Aod	KB672490-KB673755
Anopheles christyi strain ACHKN1017	Ahc	KB673756-KB704124
Anopheles arabiensis strain DONG5_A	Aar	KB704125-KB705338
Anopheles quadriannulatus	Anq	KB665398-KB668220
Anopheles gambiae str. PEST	Ang	CM000356-CM000360	Holt RA, Subramanian GM, Halpern A et. al. (2002) The genome sequence of the malaria mosquito Anopheles gambiae. Science 298, 129-49.
Anopheles epiroticus	Ane	KB669613-KB672285
Anopheles albimanus	Aha	KB672286-KB672489
Anopheles darlingi	And	ADMH01000001-ADMH01003990
Aedes aegypti str. Liverpool	Aea	CH477186-CH479178, CH899794-CH902558	Nene V, Wortman JR, Lawson D et. al. (2007) Genome sequence of Aedes aegypti, a major arbovirus vector. Science 316, 1718-1723.
Culex pipiens quinquefasciatus str. JHB	Cpq	DS231813-DS234983	Arensburger P, Megy K, Waterhouse RM et. al. (2010) Sequencing of Culex quinquefasciatus establishes a platform for mosquito comparative genomics. Science 330, 86-88.
Lutzomyia longipalpis	Ll	AJWK01000001-AJWK01035696
Phlebotomus papatasi	Pbp	JH660948-JH667840
Apis florea	Apf	GL575021-GL582965
Apis mellifera str. DH4	Am	CM000054-CM000069	Honeybee Genome Sequencing Consortium, Weinstock GM, Robinson GE et. al. (2006) Insights into social insects from the genome of the honeybee Apis mellifera. Nature 443, 931-949.
Bombus terrestris	Bot	CM001169-CM001186
Bombus impatiens	Boi	GL738606-GL739409
Lasioglossum albipes	Lsa	KB639115-KB641665
Megachile rotundata	Mer	GL985684-GL986702
Linepithema humile	Lh	GL904447-GL905389	Smith CD, Zimin A, Holt C et. al. (2011) Draft genome of the globally widespread and invasive Argentine ant (Linepithema humile). Proc Natl Acad Sci U S A 108, 5673-5678.
Camponotus floridanus	Cmf	GL434294-GL445084	Bonasio R, Zhang G, Ye C et. al. (2010) Genomic comparison of the ants Camponotus floridanus and Harpegnathos saltator. Science 329, 1068-1071.
Acromyrmex echinatior	Ae	GL884603-GL888941	Nygaard S, Zhang G, Schiott M et. al. (2011) The genome of the leaf-cutting ant Acromyrmex echinatior suggests key adaptations to advanced social life and fungus farming. Genome Res 21, 1339-1348.
Atta cephalotes	Aac	GL377338-GL377564	Suen G, Teiling C, Li L et. al. (2011) The genome sequence of the leaf-cutter ant Atta cephalotes reveals insights into its obligate symbiotic lifestyle. PLoS Genet 7, e1002007.
Pogonomyrmex barbatus	Pob	GL737709-GL738605	Smith CR, Smith CD, Robertson HM et. al. (2011) Draft genome of the red harvester ant Pogonomyrmex barbatus. Proc Natl Acad Sci U S A 108, 5667-5672.
Solenopsis invicta	Soi	GL761333-GL830842	Wurm Y, Wang J, Riba-Grognuz O et. al. (2011) The genome of the fire ant Solenopsis invicta. Proc Natl Acad Sci U S A 108, 5679-5684.
Harpegnathos saltator	Hrs	GL445085-GL453977	Bonasio R, Zhang G, Ye C et. al. (2010) Genomic comparison of the ants Camponotus floridanus and Harpegnathos saltator. Science 329, 1068-1071.
Copidosoma floridanum	Cof	HGSC	https://www.hgsc.bcm.edu/content/i5k-copidosoma-floridanum
Nasonia giraulti	Nag	GL273804-GL277949
Nasonia longicornis	Nal	GL277950-GL282472
Nasonia vitripennis str SymAX	Nav	CM000915-CM000919
Orussus abietinus	Oua	HGSC	http://www.hgsc.bcm.tmc.edu/content/i5k-parasitic-wood-wasp
Athalia rosae	Ahr	KB467405-KB467808
Mengenilla moldrzyki	Mnm	AGDA01000001-AGDA01094953	Niehuis O, Hartig G, Grath S et. al. (2012) Genomic and morphological evidence converge to resolve the enigma of strepsiptera. Curr Biol 22, 1309-1313.
Homalodisca vitripennis	Hov	HGSC	http://www.hgsc.bcm.tmc.edu/content/i5k-glassy-winged-sharpshooter
Cimex lectularius	Cel	HGSC	http://www.hgsc.bcm.tmc.edu/content/i5k-bed-bug
Rhodnius prolixus	Rhp	GL545281-GL573152
Acyrthosiphon pisum LSR1	Ayp	GL349621-GL373544	International Aphid Genomics Consortium, Richards S, Gibbs RA et. al. (2010) Genome sequence of the pea aphid Acyrthosiphon pisum. PLoS Biol 8, e1000313.
Pediculus humanus corporis str. USDA	Pdc	DS234984-DS236865	Kirkness EF, Haas BJ, Sun W et. al. (2010) Genome sequences of the human body louse and its primary endosymbiont provide insights into the permanent parasitic lifestyle. Proc Natl Acad Sci U S A 107, 12168-73.
Ephemera danica	Epd	HGSC	http://www.hgsc.bcm.tmc.edu/content/i5k-mayfly
Ladona fulva	Laf	KB882313-KB889549
Helobdella robusta	Her	KB095811-KB097801	Simakov O, Marletaz F, Cho SJ et. al. (2013) Insights into bilaterian evolution from three spiralian genomes. Nature 493, 526-531.
Capitella teleta	Cpt	KB291798-KB312600	Simakov O, Marletaz F, Cho SJ et. al. (2013) Insights into bilaterian evolution from three spiralian genomes. Nature 493, 526-531.
Crassostrea gigas	Cag	JH815598-JH823255	Zhang G, Fang X, Guo X et. al. (2012) The oyster genome reveals stress adaptation and complexity of shell formation. Nature 490, 49-54.
Aplysia californica	Apc	KB941397-KB944422
Biomphalaria glabrata	Big	KE706420-KE720644
Lottia gigantea	Lg	KB199650-KB204118	Simakov O, Marletaz F, Cho SJ et. al. (2013) Insights into bilaterian evolution from three spiralian genomes. Nature 493, 526-531.
Nematostella vectensis CH2 x CH6	Nv	DS469507-DS480310	Putnam NH, Srivastava M, Hellsten U et. al. (2007) Sea anemone genome reveals ancestral eumetazoan gene repertoire and genomic organization. Science 317, 86-94.
Acropora digitifera	Acd	DF093604-DF097774	Shinzato C, Shoguchi E, Kawashima T et. al. (2011) Using the Acropora digitifera genome to understand coral responses to environmental change. Nature 476, 320-323.
Hydra magnipapillata	Hm	GL020027-GL040940	Chapman JA, Kirkness EF, Simakov O et. al. (2010) The dynamic genome of Hydra. Nature 464, 592-596.
Mnemiopsis leidyi	Mnl	JH152644-JH157743
Trichoplax adhaerens Grell-BS-1999	Tia	DS985241-DS986654	Srivastava M, Begovic E, Chapman J et. al. (2008) The Trichoplax genome and the nature of placozoans. Nature 454, 955-960.
Amphimedon queenslandica	Amq	GL345134-GL348712	Srivastava M, Simakov O, Chapman J et. al. (2010) The Amphimedon queenslandica genome and the evolution of animal complexity. Nature 466, 720-726.
Schizosaccharomyces cryophilus NRRL Y-48691	Shc	KE546988-KE547017	Rhind N, Chen Z, Yassour M et. al. (2011) Comparative functional genomics of the fission yeasts. Science 332, 930-936.
Schizosaccharomyces japonicus yFS275	Sj	KE651166-KE651197	Rhind N, Chen Z, Yassour M et. al. (2011) Comparative functional genomics of the fission yeasts. Science 332, 930-936.
Schizosaccharomyces octosporus yFS286	Sho	KE503206-KE503210	Rhind N, Chen Z, Yassour M et. al. (2011) Comparative functional genomics of the fission yeasts. Science 332, 930-936.
Schizosaccharomyces pombe 972h-	Sp	NC_003421, NC_003423-NC_003424	Wood V, Gwilliam R, Rajandream MA et. al. (2002) The genome sequence of Schizosaccharomyces pombe. Nature 415, 871-80.
