# Supplementary material for: Shared Gene Structures and Clusters of Mutually Exclusive Spliced Exons within the Metazoan Muscle Myosin Heavy Chain Genes
Source: PLoS One. 2014 Feb 3;9(2):e88111. doi: 10.1371/journal.pone.0088111 (PMC3912159; doi:10.1371/journal.pone.0088111)
Supplement: Dataset S1 — Sequence alignment of the muscle myosin heavy chain proteins. (FAS) [file pone.0088111.s005.fas]

>HerMhc1
IEDMANLTYLNEASVLYNLRARYSAGLIYTYSGLFCVTINPYRRLPIYTQNVINRYQGKR
-RNEMPPHLFAIADNAYRNMLQDRENQSMLITGESGAGKTENTKKVISYFAQVAAASKKD
EEEEQKQSGNKG-----SLEDQIVQTNPVLEAYGNAKTIRNNNSSRFGKFIRIHFGTNGK
IAGADIETYLLEKSRVTYQQPGLERNYHIFYWLLSGKMT-HIVEKLLIQE-DPGLYFFIN
QGCLTVDNMDDKEEMEIVDNGFGILG-FLEEEKMSMYKTTCAVLHFGEMKFKQR--PREE
QAESDGTA-EAEKVAFLLGVNC-SDLLKSLLTPKVKVGNEYVTKGQNK-DQVVYAVAALA
KAIYARMFLWLVSRCNKTLDTKHKKQ-YFIGVLDIAGFEIFQYNTFEQLCINYTNERLQQ
FFNHHMFVLEQEEYKKEGIQWEFIDFGMDLQQCIDLIE---KPMGILSILEEECMFPKAS
DKTFLAKLFENHMGKSPNFGKPKPVKNVRFEP-----------HFEVYHYAGNVAYNIQG
WLDKNKDPIQECVVQLMQGSKE-PLVSNFFKDPDDGDSKKKKKGT---------------
------AYQTISATHREQLNKLMANLRTTHPSFVRCIIPNEQKKPGLIEAGLVLHQLQCN
GVLEGI-RICRKGFPNRMIYSEFKQRYSILAPNVIPPGF----------VDGKAVSEKVL
AALQLDQ---------NDYRLGHTKVFFKAGVLGTLEDWRDE
>HerMhc2
VEDMANMTYLNEASVLHNLRSRYTNGYIYTYSGLFCVVINPYRRLPIYTPNVVSKYQGKR
-RNEMPPHLFSIADNAYRNMTVDRENQSILITGESGAGKTENTKKVISYFALIAAASQKK
EEAASGAQSKG------SLEDQIVQTNPVLEAYGNAKTVRNNNSSRFGKFVRIHFGSNGK
IAGADIESYLLEKSRVTYQQPGLERNYHIFYFLLSNQVP-AYAEKLLVQM-DPGLYFYIN
QGCLTVDSIDDKEEMQLVEDSFKVLGFDEVAEKYALYKCTTAVMHFGEMKFKQR--PREE
QAEAEGTA-EAEKVAFLLGLNC-SDMLKCLLTPRVKVGSEYVTKGQSK-DQVVYAVAALA
KAMYDRMFKWLIARVNKTLDTKTKRQ-YFIGVLDIAGFEIFEYNTFEQLCINYTNERLQQ
FFNHHMFVLEQEEYKKEGIQWEFIDFGMDLEECINLIE---KPMGILSILEEECMFPKAS
DKTFLAKLYENHEKKSKNFGKPKPQKNAKYEP-----------HFEIYHYAGTVQYNCNG
WLDKNKDPIQECVVELMQQSKE-PLVSHFFKEPEDESGGKKKKKGS--------------
------AYQTISATHREQLAKLMATLKTTHPSFVRCLIPNEQKKPGVLEAELVLHQLQCN
GVLEGI-RICRKGFPNRMVYSEFKQRYSILAPNAIPAGF----------VDGKVASEKIL
ASLNIG----------DTYRIGHTKVFFKAGILGQLEEMRDE
>CptMhc1
TSDMANLTYLNEAAVLYNLKARYGAGLIYTYSGLFCVVINPYRRLPIYTKQVIDKFQGKR
-RSEMPPHLFSVADNAYRNMLQDRENQSMLITGESGAGKTENTKKVISYFASVAAGQQKA
AEAAGTAEKGKA-----TLEDAILRANPVLEAYGNAKTIRNNNSSRFGKFIRIHFGTNGK
IAGADIETYLLEKSRVT-FQQSEERNYHIFYQLLSGKFP-EYCDKLLVTP-DAGLYHFIN
QGCLTVDNMDDVEEMKIVDDSFAVLG-FAEEEKMALYKITAATIWFGELKFKQR--PREE
QAEADGNS-EAEKVAFLLAVNA-GDLLKALLTPKVKVGNEYVTKGQTK-HQVVYAVAALA
KALYARMFGWLVARVNQTLETKHKKQ-YFIGVLDIAGFEIFVYNTFEQLCINYTNERLQQ
FFNHHMFVLEQEEYKKEGIHWEFIDFGMDLQACIELIE---KPMGILSILEEECMFPKAS
DKTFLTKLFDNHMGKSANFGKPKPSKGNAEFAP----------HFELYHYAGTVGYNTNG
WLDKNKDPINDTVVQLLQASKE-PLVSMFFAEPKEDANAPKKKKKGG-------------
------GFQTISATHRTSLNRLMSTLHQTHPNFVRCVIPNELKQPGLIDAKLVLHQLQCN
GVLEGI-RICRKGFPNRIIYSEFKQRYSILAPNAIPQGF----------VDGKVVSEKVL
TALQLDD---------NDYRLGHTKVFFRAGVLGTLEDMRDE
>SckMhc1
IEDMASMTYLNEAGVLHNLRQRYYAGLIYTYSGLFCVAINPYRRLPIYTEKVVMLYKGKR
-RNEMPPHVFSVADNAYHDMLQDHENQSMLITGESGAGKTENTKKVIQYFANIASSAAAK
DKKPDVQEGKKA-----NLEDQVIQANPPLEAFGNAKTCRNDNSSRFGKFIRIHFGSNGK
LAGADIETYLLEKSRVI-NQQEGERGYHIYYQIFSGELE-GLMDKMLVTG-KVTDYHYAS
QGAVTVDSIDDADEMRITDNALTVLG-FSDDQKNAMYTITASILHFGNVKWKQR--PREE
QAEIEDTA-DIDKVAYLFGVNS-ADLQKALLRPRIKVGSEWVNQGRNK-QQVAYSVGAMA
KAVYDKMFKWIVVRVNETLATKAKKA-FFIGVLDIAGFEIFEYNSFEQLCINLTNEKLQQ
FFNHHMFVLEQEEYRREGINWEFIDFGLDLQACIDLIE---KPMGIFPILEEECMFPKAT
DNTFLSKMISQHKGKSKNFGVPSLGGKKKEVEHEP--------HFLIHHYAGSVGYNVEG
WLEKNKDPLNDNVVELLKKSTV-PVMATIWEDHGAAGGGKRKKGKGG-------------
------SFQTVSGLHREQLNKLMANLESTQPHFVRCIIPNEGKKPGVVQASLVLHQLSCN
GVLEGI-RICRKGFPNRMLFADFKQRYQILAPTAVPGGF----------LDNRKASDKIL
EAIQLEA---------NEFRLGHTKVFFRAGVLGQLEDMRDE
>StpMhc1
IEDMAGMTYLNEASVLENLRQRYYSGLIYTYSGLFCVAINPYRRLPIYTDKVVMLYKGKR
-RTEMPPHVYSIADNAYHDMLQNHENQSMLITGESGAGKTENTKKVIQYFANIASVSTGG
KLQQDTPEGGKKG----NLEDQVIQTNPPLEAFGNAKTIRNDNSSRFGKFIRIHFGTSGK
LAGADIETYLLEKSRVI-RQNGVERSYHIFYQICSGYRQ-DVLDTLLLEK-GCKTYCFQN
QGEVEIDGVDDVEEFKLTDDALDVLG-FSFEEKMSMYKMCATIMHFGNVEWKQR--PREE
QAEIESTT-IIDKVAFLFGINP-QELVKNLLKPRIKVGNEYVSQGRTK-AQVVYSVGALA
KAIYNRLFSWLVQRVNKTLATKATKA-FFIGVLDIAGFEIFDFNTFEQICINLTNEKLQQ
FFNHHMFVLEQEEYKREGINWVFIDFGLDLQDTITLIE---GQMGVFAMLEEECMFPKAT
DFTFLEKLLKQHAN-NAKITKPSVGGKNVKKHAV---------HFEIHHYAGTVDYNVES
WLDKNKDPLNEAVVELFRKSTD-ELLATIFTDAAAAGSGRKKGG----------------
------SFQTVSALHREQLTRLLATLYNTQPHFVRCIIPNEKKAPGVIDAFLVLHQLACN
GVLEGI-RICRKGFPNRLPFGEFKQRYAILAPSAIPQGF----------LDSRKASDMLL
KALPLEE---------NEFRMGHTKVFFRAGVLGKLEEWRDD
>PmiMhc1
VEDMAGLTFLNEASVLHNLRSRYFSGLIYTYSGLFCVAINPYRRLPIYTDKVVMLYKGKR
-RNEMPPHVYSVADNAYHDMLQDHENQSMLITGESGAGKTENTKKVIQYFANIASSHAG-
---KGGSEEGKKG----NLEDQVIQANPPLEAFGNAKTIRNDNSSRFGKFIRIHFGTTGK
LAGADIETYLLEKSRVI-YQQPLERCYHIFYQLQSGQIA-GLNEKLLLTG-KPTDYRFSS
QGKTEIDNVDDKEEMKITDDALNVLG-FEEDEKLSLYQLTAGIMHFGNIKWKQR--PREE
QAEIESTD-TADKVAYLLGVNS-ADLVKNLLRPRIKVGSEYVQQGRTK-EQVAYSVGALC
KAIYDRMFRSLVHRVNKTLDTKATKQ-YFIGVLDIAGFEIFEFNSFEQICINLTNEKLQQ
FFNHHMFVLEQEEYKREGIQWDFIDFGLDLQDTITLIE---GPMGVFMVLEEECMFPKAT
DKTFLEKLIKNNADKPAVFGTPGVGSKKKSGAEY---------HFEIHHYXXXVGYNVDF
WLDKNKDPLNEAVVELFRKSTM-VLLHTLFAEIATAGGGRKKGG----------------
------SFQTVSALHREQLNRLLATLMNTKPHFVRCIIPNENKKPGVIDARLVLHQLACN
GVLEGI-RICRKGFPNRMPFSDFKQRYMILAPSSVPQGF----------MDSRKACDLLL
KSLDLEA---------NEYRMGHTKVFFRAXVLGQLEDMRDY
>LyvMhc1
IEDMAGMTYLNEASVLENLRQRYYSGLIYTYSGLFCVAINPYRRLPIYTDKVVMLYKGKR
-RTEMPPHVYSIADNAYHDMLQNHENQSMLITGESGAGKTENTKKVIQYFANIASVSTGG
KLQQETPEGGKKG----NLEDQVIQTNPPLEAFGNAKTIRNDNSSRFGKFIRIHFGTSGK
LAGADIETYLLEKSRVI-RQNGVERSYHIFYQLTSGYRQ-DVLDTLLLEK-GSKSYNFSN
QGETEIDGVNDSEEFKLTDDALDILG-FTFEEKMSMYKMCAGIMHFGNVEWKQR--PREE
QAEIEQTT-IIDKVAFLFGVNN-QELVKNLLKPRIKVGNEYVSQGRTK-AQVIYSVGALA
KAIYNRLFTWLVNRVNKTLATKATKA-FFIGVLDIAGFEIFDFNSFEQICINLTNEKLQQ
FFNHHMFILEQEEYKREGINWTFIDFGLDLQECITLIE---GPMGVFAMLEEECMFPKAT
DFTFLDKLLKQHQG-KKILTKPGVGGQKKEKKHAV--------HFEIHHYAGTVDYNVES
WLDKNKDPLNEAVVELFRKSTD-ELLMSLFAESGQPGGGRKKGG----------------
------SFQTVSALHREQLNRLLTTLYNTQPHFVRCIIPNEKKAPGVIDAHLVLHQLACN
GVLEGI-RICRKGFPNRLPFGEFKQRYTILAPSAVPQGF----------MDSRKAADLLL
KALPLEE---------NEFRMGHTKVFFRAGVLGKLEEWRDD
>LgMhc1 
IEDMANMTFLNEASVLHNLRSRYTSGLIYTYSGLFCIAINPYKRLPIYTLSVIAKYRGKR
-KMEMPPHLFAIADNAYQSMVQERENQSVLITGESGAGKTENTKKVIMYFAQVAAMGQKG
D-EEEEKKDEKKG----TLEDQIVQCNPVLEAYGNAKTTRNNNSSRFGKFIRIHFGTQGK
ISGADIEQYLLEKSRVT-YCQPAERNYHIFYQLLSNAIP-AYHEKLLVSP-DPALYSFIN
QGCLTVDSIDDTQEMKDTDKAFDVLG-FSEDEKLSYLKCTGAIVHFGEMKFKQR----GE
QAESDGNA-EAEKVAFLLGINP-EDLLKGFLKPKIKVGTEFVTQGRTK-DQVVYSVSALA
KSLYDRMFKSMVVRVNKTLDTKAKRQ-FFIGVLDIAGFEIFDFNSFEQLCINYTNERLQQ
FFNHHMFVLEQEEYKKEGIEWEFIDFGMDLQACVDLIE---KPLGILSILEEECMFPKAS
DKSFMEKLYQNHLGKSPNFGKPVGKKVKGEA------------HFELHHYAGTVPYSITA
WLEKNKDPLNETIVELLMHSKE-ALVQTLFAPSEPAAASGGPAKKKKSS-----------
------AFQTISATHRESLNKLMKNLYSTHPHFVRCIIPNEFKQPGEVDAHLVLHQLQCN
GVLEGI-RICRKGFPNRLVHSEFKQRYSILAPNAIPDGF----------VDGKTVAGKIL
VALEMDP---------NEYKLGSTKVFFKAGVLGYLEDLRDE
>LgMhc2 
IEDMANMTFLNEASVLHNLRSRYTSGLIYTYSGLFCIAINPYKRLPIYTLSVIAKYRGKR
-KMEMPPHLFAIADNAYQSMVQERENQSVLITGESGAGKTENTKKVIMYFAQVAAMGQKG
D-EEEEKKDEKKG----TLEDQIVQCNPVLEAYGNAKTTRNNNSSRFGKFIRIHFGTQGK
ISGADIEQYLLEKSRVT-YCQPAERNYHIFYQLLSNAIP-AYHEKLLVSP-DPALYSFIN
QGCLTVDSIDDTQEMKDTDKAFDVLG-FSEDEKLSYLKCTGAIVHFGEMKFKQR----GE
QAESDGNA-EAEKVAFLLGINP-EDLLKGFLKPKIKVGTEFVTQGRTK-DQVVYSVSALA
KSLYDRMFKSMVVRVNKTLDTKAKRQ-FFIGVLDIAGFEIFDFNSFEQLCINYTNERLQQ
FFNHHMFVLEQEEYKKEGIEWEFIDFGMDLQACVDLIE---KPLGILSILEEECMFPKAS
DKSFMEKLYQNHLGKSPNFGKPVGKKVKGEA------------HFELHHYAGTVPYSITA
WLEKNKDPLNETIVELLMHSKE-ALVQTLFAPAEPAAS-GGPAKKKKSS-----------
------AFQTISATHRESLNKLMKNLYSTHPHFVRCIIPNEFKQPGEVDAHLVLHQLQCN
GVLEGI-RICRKGFPNRLVHSEFKQRYSILAPNAIPDGF----------VDGKTVADKIL
VALEMDP---------NEYKLGSTKVFFKAGVLGYLEDLRDE
>LgMhc3 
IEDMANMTFLNEASVLHNLRSRYTSGLIYTYSGLFCIAINPYKRLPIYTLSVIAKYRGKR
-KMEMPPHLFAIADNAYQSMVQERENQSVLITGESGAGKTENTKKVIMYFAQVAAMGQKG
D-EEEEKKDEKKG----TLEDQIVQCNPVLEAYGNAKTTRNNNSSRFGKFIRIHFGTQGK
ISGADIEQYLLEKSRVT-YCQPAERNYHIFYQLLSNAIP-AYHEKLLVSP-DPALYSFIN
QGCLTVDSIDDTQEMKDTDKAFDVLG-FSEDEKLSYLKCTGAIVHFGEMKFKQR----GE
QAESDGNA-EAEKVAFLLGINP-EDLLKGFLKPKIKVGTEFVTQGRTK-DQVVYSVSALA
KSLYDRMFKSMVVRVNKTLDTKAKRQ-FFIGVLDIAGFEIFDFNSFEQLCINYTNERLQQ
FFNHHMFVLEQEEYKKEGIEWEFIDFGMDLQACVDLIE---KPLGILSILEEECMFPKAS
DKSFMEKLYQNHLGKSPNFGKPVGKKVKGEA------------HFELHHYAGTVPYSITA
WLEKNKDPLNETIVELLMHSKE-ALVQTLFAPAEPAAS-GGPAKKKKSS-----------
------AFQTISATHRESLNKLMKNLYSTHPHFVRCIIPNEFKQPGEVDAHLVLHQLQCN
GVLEGI-RICRKGFPNRLVHSEFKQRYSILAPNAIPDGF----------VDGKTVADKIL
VALEMDP---------NEYKLGSTKVFFKAGVLGYLEDLRDE
>LgMhc4 
YEDMANLTYLNEAAVLYNLKSRYQAGLIYTYSGLFCVAINPYRRLPIYTMSVIGKYRGKR
-KVEMPPHLFSISDNAYQNMLQDRENQSVLITGESGAGKTENTKKVIMYFAHVAAVAHK-
--EEEEKKDSKKG----TLEDQIVQCNPVLEAYGNAKTTRNNNSSRFGKFIRIHFGTQGK
ISGADIEQYLLEKSRVT-FQQSAERNYHIFYQLLSNAIP-LYPEKLLLSP-DPALYSFIN
QGCITVDNIDDSQEMLDTDKAFDVLG-FSEEEKMGFFKCTGAIIHFGEMKFKQR--PREE
QAESDGTA-EAEKVAFLLGINS-GDLMKGFLKPKIKVGNEYVTQGRNK-VQVVNSVGALA
KSLYDRMFKNMVVRVNRTLDTKAKRQ-FFIGVLDIAGFEIFDFNSFEQICINYTNERLQQ
FFNHHMFILEQEEYKKEGIEWEFIDFGMDLQACVDLIE---KPLGILSILEEECMFPKAS
DKSFMDKLYSNHLGKSPNFGKPVGKKVKGEA------------HFELHHYAGTVPYSITG
WLEKNKDPLNETIVELLMHSKE-PLVQSLFAPADPAAA-GGTTKKKKSS-----------
------AFQTISATHRESLNKLMKNLYSTHPHFVRCIIPNEFKQPGEVDAHLVLHQLQCN
GVLEGI-RICRKGFPNRIVYGEFKQRYSILAPNAIPDGF----------VDGKTVATKIL
LALEMDT---------AEYKLGTTKVFFKAGVLGYLEDLRDE
>LgMhc5 
IEDMANLTYLNEAAVLYNLKARYQAGLIYTYSGLFCVAINPYRRLPIYTLSVIGKYRGKR
-KLEMPPHLFSIADNAYQNMLQDRENQSVLITGESGAGKTENTKKVIMYFAHVAVGQHKD
KEEDEEKKDKKKG----TLEDQIVQANPVLEAYGNAKTTRNNNSSRFGKFIRIHFGTQGK
ISGADIEQYLLEKSRVT-FQQPAERNYHIFYQLLSNAVP-QIVEKMLVNP-DPSSYSFIN
QGCITVDGIDDNQEMKDTDVAFDVLG-FSEDEKSSLYKCTGSIIHFGEMKFKQR--PREE
QAEADGTA-EAEKVAFLLGINS-GDLVKSLLKPKIKVGSEYVTQGRTK-DQVVYSVAALS
KSIYDRMFKWMVFRVNKTLDTKAKRQ-FFIGVLDIAGFEIFDFNSFEQLCINYTNERLQQ
FFNHHMFVLEQEEYKKEQIEWTFIDFGMDLQACVDLIE---K------------------
------------------------------------------------------------
------------------------------------------------------------
----------------ESLNKLMKNLYSTHPHFVRCIIPNEFKEPGEIDAHLVLHQLQCN
GVLEGI-RICRKGFPNRIIYGEFKQRYSILAPNAIPDGF----------VDGKTVATKIL
QALQMDT---------NEYKLGSTKVFFKAGVLGYLEDLRDE
>LgMhc6 
IEDMANLTYLNEASVLSNLKNRYVAGLIYTYSGLFCVAINPYRRLPIYTMSLIMKYRGKR
-RIEMPPHLFSIADNAYQYMLQDRENQSMLITGESGAGKTENTKKVIMYFANVAANTALL
KEKDRKKSG--------SLEDQIVQANPVMEAYGNAKTTRNNNSSRFGKFIRIHFGTQGK
ISGADIEQYLLEKSRVT-FQQPAERNYHIFYQLLSNAIP-EIVEKLLAKP-DPALYHFVN
QGCITVDGIDDNQEMKDTDVAFDVLG-FTQEEKMSMFKCTGAVVHFGEMKFKQR----GE
QAETDGNA-------------------------------------------VLYSVQALS
KSLYDRMFKWLVVRVNKTLDTKAKRQ-FFIGVLDIAGFEIFDFNSFEQICINYTNERLQQ
FFNHHMFILEQEEYKRENIEWEFIDFGMDLQACIDLIE---KPMGILSILEEECMFPKAS
DKTFMDKLYSNHLGKSPNFGKPVGKKVKGEA------------HFELHHYAGTVPYSISG
WLEKNKDPLNETVVEILIHSKE-NLVATLFAPADDGTVAPKRKKGS--------------
------SFMTVSYRHRESLNKLMKNLYSTHPHFVRCIIPNELKQPGLIDAHLVLHQLQCN
GVLEGI-RICRKGFPNRIIYSEFKQRYSILAPNAIPDGF----------VDGKVVATNIL
QALQMDT---------AEYRLGLTKVFFKAGVVGYLEDLRDE
>ApcMhc1
IEDMANMTYLNEASVLYNLKSRYAAGLIYTYSGLFCVAVNPYRRLPIYTQKVIDVYKGKR
-KAEMPPHLFSISDNAYQNMLQXRENQSMLITGESGAGKTESTKKVIQYFANVAADLTRD
KNTDRKLPYG-------TLEDQIVQANPVLEAYGNAKTTRNNNSSRFGKFIRIHFGTQGK
IAGADIETYLLEKSRVT-FQQPAERNYHIFYQLLSPALP-SLHETLLASP-DPALYGYIN
QGSLIVDGIDDTEEMKLTDEAFDVLG-FTSEEKNSLYKCTAAIMHFGEMRFKQR--PREE
QAEADGTA-EAEKVAFLLGINA-GDLLKGLLKPKIKVGAEYVTQGRNL-NQVNYSVAALA
KSLYDRMFKWLVLRVNKTLDTKNKRQ-FFIGVLDIAGFEIFDFNSFEQLCINYTNERLQQ
FFNHHMFILEQEEYKKEGIDWEFIDFGMDLQAAIDLIE---KPMGILSILEEECMFPKAS
DKTFLDKLNGNHLGKSKNYGKAGKPKKAGQVEA----------HFELHHYAGSVPYNITG
WLEKNKDPLNETVVELLSHSKE-PLVTILFAAPEEPAGGGSKKKKSS-------------
------AFQTISSVHKESLNKLMKNLYSTHPHFVRCIIPNEFKQPGEIDSYLVLHQLQCN
GVLEGI-RICRKGFPNRIIYSEFKQRYSILAPNAIPDGF----------VDGKKVTENIL
LALQLDP---------AEYRLGTTKVFFKAGVLGTLEDMRDE
>BigMhc1
IEDMANMTYLNEASVLHNLKSRYTSGLIYTYSGLFCVAINPYRRLPIYTQKIINVYRGKR
-RAEMPPHLFSISDNAYQNMLQDRENQSMLITGESGAGKTESTKKVIQYFAHVAADLSRE
RDKTIHKECPLVKKEG-TLEDQIVQANPVLEAYGNAKTTRNNNSSRFGKFIRIHFGTQGK
IAGADIETYLLEKSRVT-FQQPAERNYHIFYQLLSPAIP-TLHEKMLVSP-DPALYAFIN
QGSLIVDGIDDLEEMKITDDAFDVLG-FAQEEKQSLYKCTAAIIHFGEMKFKQR--PREE
QAEADGTA-EAEKVAFLLGINA-GDLLKGLLKPKIKVGAEYVTQGRNLN-QVTYSVAALA
KSLYDRMFLWLVKRVNKTLDTKNKRQ-FFIGVLDIAGFEIFDFNSFEQLCINYTNERLQQ
FFNHHMFILEQEEYKKECIDWEFIDFGMDLQAAIDLIE---KPMGILSILEEECMFPKAD
DKSFFEKLNNNHLGKSKNYGKASKPKKAGVAEA----------HFELHHYAGSVPYNICG
WLEKNKDPLNETVVELLGQSKE-PLVSMLFAP---PEEDGTTTTKVTQRKKGG-------
------SFMTVSYLHKESLNKLMKNLYSTHPHFVRCIIPNEFKQPGEIDSHLVMHQLQCN
GVLEGI-RICRKGFPNRIIYSEFKQRYSILAPNAIPQGF----------VDGKKVTENIL
LALQMDP---------AEYRLGTTKVFFKAGVLGTLEDMRDE
>CagMhc1
IDDMANMTYLNEASVLHNLRSRYKSMLIYTYSGLFCVAVNPYKRLPIYGQALVDKYRGKR
-KTEMPPHLYAVADNAYQFMVQDRENQSMLITGESGAGKTENTKKVIQYFALVAAGQQKK
D-EEEKPKEEKKG----SLEDQIVQANPVLEAYGNAKTVRNNNSSRFGKFVRIHFGPTGK
IAGADIETYLLEKSRVT-YQQTVERNYHIFYQLLSNAIP-NLNEVLLVSP-DPGLYSFIN
QGALTVDGIDDVEEMKMTDEAFDVLG-FTSEEKTSMYKCTASIMHMGEMTFKQK----GE
QAEVDGTA-EPEKVAFLLGINA-GDFLKCLLKPKVKVGTEFVVKGQNK-EQVINSIGALA
KSLYDRMFGWLVKRVNKTLDTKAKRN-YYIGVLDIAGFEIFEFNSFEQLCINYTNERLQQ
FFNHHMFVLEQEEYKKEGIQWEFIDFGMDLAACIELIE---KPMGILSILEEECMFPKAD
DKSFKDKLYSNHMGKSPNFGKPGKSPRPGIPAP----------DFSLGHYAGSVGYNISN
WLEKNKDPINENVVTLLSASKE-HLVKELFQA--PPVEEGGGKKKKKSS-----------
------AFQTISAVHRESLNKLMKNLYSTHPHFVRCIIPNEMKQSGMIDAALVLNQLQCN
GVLEGI-RICRKGFPSRVIYSEFKQRYSILAPNAVPQGF----------VDGKVVSEKVL
LALQLDP---------AEYRLGNTKVFFKAGVLGMLEEMRDE
>CagMhc2
IEDMANMTYLNEASVLHNLRSRYYLGMIYTYSGLFCVAINPYRRLPIYTESIIAKYRGKR
-RMEMPPHLFSIADNAYQFMVQDRENQSMLITGESGAGKTENTKKVIQYFAHVAASLQKK
SGDVEEKKDTKKAT---TLEDQIVQANPVLEAYGNAKTTRNNNSSRFGKFIRIHFGPTGK
IAGADIETYLLEKSRVT-FQQPAERDYHIFYQLLSGGLK-DIKERLLCEC-DPALFSFIN
QGALTVEGIDDVEEMRITDEAFDILG-FTQEEKNSMYKCTGAILHMGEMKFKQR--PREE
QAEADGTA-EAERVAFLLGVNA-GDLLKALLKPKIKVGTEVVTQGRNK-DQVVYSVGALA
KSIYDRMFKWLVMRVNKTLDTKAKRN-YYIGVLDIAGFEIFDFNSFEQLCINYTNERLQQ
FFNHHMFILEQEEYKKEGIQWEFIDFGMDLQACIDLIE---KPMGILSILEEECMFPKAN
DNTFKEKLYANHMGKSPNFGKPGKASKPGLPAP----------HFELHHYAGSVPYNIGG
WLEKNKDPINETVVELLSHSKE-HLVQTLFASHDDPADSGGHKKKKKSA-----------
------SFQTISALHRESLNKLMKNLYSTHPHFVRCIIPNEFKQPGVIDAALVLNQLQCN
GVLEGI-RICRKGFPSRVIYSEFKQRYSILAPNAIPQGF----------ADGKVVTEKIL
LALQLDP---------AEYRLGNTKVFFKAGVLGMLEEMRDE
>ScmMhcA
IEDMANLTFLNDASVFDNLRQRYYKNLIYTYSGLFCIAVNPYRRFPIYTSQVIMKYKGKR
-RGEMPPHIFSISDNAYSNMLVDRENQSVLITGESGAGKTENTKKVITYFANVAAASKKD
DDDPSKKKG--------SLEDQIVQANPVLEAYGNAKTTRNNNSSRFGKFIRIHFGTSGK
IAGADIEFYLLEKSRVI-SQQKGERNYHIFYQLLSAGGK-SYHDKLLVTA-DPALFSFIN
QGELTIDGVDDEEEMKLTDEAFSILG-FSDEEKMSLFKCTTSIMNMGEMKFKQR--PREE
QAEADGTT-EAEKVSFLLGVNA-KDLMQAILKPKVKVGNEYVTKGQSK-DQVLYSLGALA
KSLYNRMFAWLVTRVNKTLDTKVKRQ-FFIGVLDIAGFEIFDFNGFEQICINYTNERLQQ
FFNHHMFVLEQEEYKKEAIDWEFIDFGMDLQACIELIE---KPMGILSILEEECMFPKAS
DQTLKAKLYDNHLGKSPNFGKPKPPKPGQHEA-----------HFELHHYAGSVPYNITG
WLEKNKDPLNESVVGLLGASKE-CLVASLFAPAEDTGKP--GTKKKGG------------
------SFMTVSYMHRESLNKLMKNLMSTSPHFIRCIVPNEFKQPGVVDAHLVMHQLHCN
GVLEGI-RICRKGFPNRMIYSEFKQRYSILAPNAIPQGF----------VEGKQVTDKIL
TAIQLDT---------NLYRLGNTKVFFKAGTLAQLEDIRDE
>EmMhcA 
AEDMADLTYLNDASVLENLRARYYHKLIYTYSGLFCVAVNPYKRYPIYSYEVAMKYKGKR
-RAEMPPHLFSISDNAYHSMLADRENQSILITGESGAGKTENTKKVISYFAFVTANPAKK
GEEVEKKG---------SLEDQIVQANPLLEAYGNAKTNRNNNSSRFGKFIRIHFGTTGK
IAGADIEFYLLEKSRVT-SQMKGERNFHIFYQLLSDYGK-KYHDKLLVSA-DPALYSFIN
QGELTIDGVDDAEEMKLTDEAIDILG-FSNDERMSLFKCTTSVVNMGEMKFKQR--PREE
QAEADGTA-EAEKVAFLLGVNA-KDLLNSFLKPKVKVGNEFVTKGQNL-DQVNFAVNALA
KSLYSRLFTWLVARVNKTLDTKVKRQ-YFIGVLDIAGFEIFEENGFEQICINYTNERLQQ
FFNHHMFVQEQEEYRKENIEWTFIDFGMDLQACIDLIE---KPMGIMSILEEECMFPKAT
DQTFKQKLYDNHLGKSPNFAKPKPPKAGQKEA-----------HFELHHYAGSVPYNITG
WLDKNKDPLNDTVVNLLQESKE-TLVAYMFAPPEN------GTKKKKSG-----------
------SFMTVTYTHRESLNKLMKNLMSTSPSFIRCIVPNEFKQPGVIDAHLVLHQLHCN
GVLEGI-RICRKGFPNRMVYSEFKQRYSILAPNVIPAGF----------VDGKQVTEKIL
DACQLSK---------DSYQCGNTKVFFKAGTLAELEDMRDE
>TasMhcA
AEDMADLTYLNDASVLENLRNRYYHKLIYTYSGLFCVAVNPYKRYPIYSYEVAMKYKGKR
-RAEMPPHLFSIADNAYHSMLADRDNQSILITGESGAGKTENTKKVISYFAFVTANPAKK
GEDVEKKG---------SLEDQIVQANPLLEAYGNAKTNRNNNSSRFGKFIRIHFGTTGK
IAGADIEFYLLEKSRVT-SQMKGERNFHIFYQILSDYGK-KYHDKLLVSA-DPALYSFIN
QGELTIDGVDDAEEMKITDEAIDILG-FSNDERMSMFKCTTSVINMGEMKFKQR--PREE
QAEADGTA-EAEKVAFLLGVNA-KDLLNSFLKPKVKVGNEMVTKGQNL-DQVNFAVNALA
KSLYSRLFTWLVGRVNKTLDTKVKRQ-YFIGVLDIAGFEIFEENGFEQICINYTNERLQQ
FFNHHMFVQEQEEYRKENIEWTFIDFGMDLQACIDLIE---KPMGIMSILEEECMFPKAT
DQTFKQKLYDNHLGKSPNFAKPKPPKAGQKEA-----------HFELHHYAGSVPYNITG
WLDKNKDPLNDTVVNLLQESKE-ALVAHMFAPPED------GTKKKKSG-----------
------SFMTVTYTHRESLNKLMKNLMSTSPSFIRCIVPNEFKQPGVIDAHLVLHQLHCN
GVLEGI-RICRKGFPNRMVYSEFKQRYSILAPNAIPAGF----------VDGKQVTEKIL
DACQLSK---------DSYQCGNTKVFFKAGTLAELEDMRDE
>EcgMhcA
AEDMADLTYLNDASVLENLRARYYHKLIYTYSGLFCVAVNPYKRYPIYSYEVAMKYKGKR
-RAEMPPHLFSISDNAYHNMLADRENQSILITGESGAGKTENTKKVISYFAFVTANPAKK
GEEVEKKG---------SLEDQIVQANPLLEAYGNAKTNRNNNSSRFGKFIRIHFGTTGK
IAGADIEFYLLEKSRVT-SQMKGERNFHIFYQLLSDYGK-KYHDKLLVSA-DPALYSFIN
QGELTIDGVDDAEEMKLTDEAIDILG-FSNDERMSLFKCTTSVVNMGEMKFKQR--PREE
QAEADGTA-EAEKVAFLLGVNA-KDLLNSFLKPKVKVGNEFVTKGQNL-DQVNFAVNALA
KSLYSRLFTWLVARVNKTLDTKVKRQ-YFIGVLDIAGFEIFEENGFEQICINYTNERLQQ
FFNHHMFVQEQEEYRKENIEWTFIDFGMDLQACIDLIE---KPMGIMSILEEECMFPKAT
DQTFKQKLYDNHLGKSPNFAKPKPPKAGQKEA-----------HFELHHYAGSVPYNITG
WLDKNKDPLNDTVVNLLQESKE-TLVAHMFAPPEN------GTKKKKSG-----------
------SFMTVTYTHRESLNKLMKNLMSTSPSFIRCIVPNEFKQPGVIDAHLVLHQLHCN
GVLEGI-RICRKGFPNRMVYSEFKQRYSILAPNVIPAGF----------VDGKQVTEKIL
DACQLSK---------DSYQCGNTKVFFKAGTLAELEDMRDE
>HmmMhcA
AEDMADLTYLNDASVLENLRARYYHKLIYTYSGLFCVAVNPYKRYPIYTYEVAMKYKGKR
-RAEMPPHLFSISDNAYHSMLADRENQSILITGESGAGKTENTKKVISYFAFVTANPSKK
AEEVEKKG---------SLEDQIVQANPLLEAYGNAKTNRNNNSSRFGKFIRIHFGTTGK
IAGADIEFYLLEKSRVT-SQMKGERNFHIFYQLLSDYGK-KYHDKLLVAA-DPALYSFIN
QGELTIEGVDDAEEMKLTDEAIDILG-FSNDERMSLYKCTTSVINMGEMKFKQR--PREE
QAEADGTA-EAEKVAFLLGVNA-KDLLNSFLKPKVKVGNEFVTKGQNL-DQVNFAVNALA
KSLYSRLFTWLVARVNKTLDTKVKRQ-YFIGVLDIAGFEIFDENGFEQICINYTNERLQQ
FFNHHMFVQEQEEYKKENIQWTFIDFGMDLQACIDLIE---KPMGIMSILEEECMFPKAT
DQTFKQKLYDNHLGKSPNFAKPKPPKAGHKEA-----------HFELHHYAGSVPYNITG
WLDKNKDPLNDTVVTLLQESKE-SLVAQMFAPPEDTT----GTKRRKGG-----------
------SLQTISGTHRESLNKLMKNLMSTSPSFIRCIVPNEFKQPGVVDAHLVLHQLHCN
GVLEGI-RICRKGFPNRMVYSEFKQRYSILAPNVIPAGF----------VDGKQVTEKIL
DACQLSK---------DSYQCGNTKVFFKAGTLAELEDMRDE
>NvMhcA 
TEDMSNLTYLNEASVVHNLKQRYFSGLIYTYSGLFCVAINPYRRLPIYTDKIVFAYRGKR
-KTEAPPHVFCICDNAYQNMLQDRENQSMLITGESGAGKTENTKKVIQYLAHVSGGISKA
DEEHKKQTGG-------SLEDQVIQTNPILEAYGNAKTIRNNNSSRFGKFIRCHFGPQGK
LAGADIESYLLEKSRVI-YQQEIERNYHIFYQILYGAPK-DLHDQLLLESNKTADYAYTA
KGCERADGIDDVEEWANTELAADTLG-FSAEEKLSMYKICAACLHWGNSKFKQR--PREE
QAEVADPK-DLDKTSFLMKLPG-ADFVKNIVKPRIKVGREYVNQGRNL-QQVNYSIGALT
KSLYERMFLWLVDRANQTLMTKDRRA-FFIGVLDIAGFEIFQFNSFEQLCINVTNEKLQQ
FFNHHMFILEQEEYKREGIHWEFIDFGHDLEPTINLIFG--KGTGIFAILEEECIVPKAT
DQTFLQKLNNTHDGKSAKFGKPKISGKKQVNY-----------HFEIHHYAGTVGYNVDN
WLDKNKDPINEAVASLFAKSGD-PFISHLWKEYATEG----HTRGKGG------------
------SFQTVSAKHKEQLQSLMDTLYSTSPHFVRCIIPNELKKAGVIDTPLVIHQLRCN
GVLEGI-RICRKGFPNRIPFQEFKQRYQILAPTAVSGQF----------MDGKKACEKLL
AAIQLEE---------NEYRIGTTKVFFRAGVLGHLEDLRDD
>HmMhc1 
CVDMASLTYLNEASVLYNLKSRYFEGLIYTYSGLFCIAINPYRRLPIYTDEVIKIYRGKR
-RVECPPHVFAIVDEAYQDMLTEHENQSMLITGESGAGKTENTKKVIQYIAKVAGVEKKS
KETSTSAIKG-------TLDEQVVQANPLLEAFGNAKTTRNNNSSRFGKFIRCHFSQQGK
LAGADIESYLLEKNRVI-HQGSAERNYHIFYQLLYGTDD-DYFNKLCIPSRKAADYEFLN
KGVPSVEGIDDRDEYNATLEAISVLG-LSKDEQDSMFKICSAILNFGNIKLKQK--PRDE
QAEVVDPA-DGERVGYLLGIPV-GEFHKSLIKPKVKVGSEFVNKGQNV-NQVLNAVAALS
KALFERMFLWIVQRVNKALDTKERRV-YFIGVLDIAGFEIFEYNSFEQLCINLTNEKLQQ
FFNHHMFVLEQEEYKREGINWEFIDFGMDLEQTIDLIE---KPMGIFAILEEECIVPKAT
DATYLAKLHKQHGGNNPSYEKPTNKKSAGKSGTG---------DFILHHYAGSVGYSVEG
WLEKNKDPINDHTASLFSHATD-PLVSLLFQDYDPDQ---AAGRRKGS------------
------AFQTVSFRHKEQLKNLLTTLGMTSPHFVRCIIPNEKKEPGVVEGQLVLHQLRCN
GVLEGI-RICRKGFPSRMNFQDFKLRYQILASNAIPPGF----------IDGKVAAEKLI
EALQLDQ---------SEYRVGKTKIFFRAGIVGELEEMRDE
>AcdMhcA
AEDMANLTYLNEASVLHNLKQRYFTGLIYTYSGLFCVAINPYRRIPIYTDKIVFAYRGKR
-RPEMPPHIFSICDNAYHDMLQDRENQSMLITGESGAGKTENTKKVIQYLAHVSG--QTK
PGEHKEGAG--------SLEDQVVQANPILEAYGNAKTLRNNNSSRFGKFIRCHFGPQGR
LAGADIESYLLEKSRVV-FQLEGERNYHIFYQLLYGAGK-EYHDKLLIETTKSSDYDILK
KGADKADGIDDVEEFRVTEEAAAVLG-FTKEEKFAMYKICAACLHWGNSKFKQR--PREE
QAEIADPK-DLDKVSFLLAISQ-TDFGKSIVKPRIKVGREFVNQGRNM-QQVYYSIGALS
KCIYERMFLWLVDRINKTLETKERRA-FFIGVLDIAGFEIFQFNTFEQLCINLTNEKLQQ
FFNHHMFVLEQEEYKREGIEWDFINFGLDLLPTIELIE---KPMGVFAILEEECIVPKAT
DMTFLQKMHNNHEGKHPKYAKPRVTGKSAVNY-----------HFEIAHYAGTVGYNVDG
WLDKNKDPINEAVAGLFAKSSD-PFIANLFKDYATES----HTRGKGG------------
------SFQTVSSKHKESLGRLMDTLYSTCPHFVRCIVPNEHKKAGVIESSLVLHQLRCN
GVLEGI-RICRKGFPNRVPFQEFRQRYQILAPTAVAGGF----------VDGKKACEKLL
DAIQLEK---------ASYRVGSSKVFFRAGVLGDLEDMRDE
>ScmMhcC
IEDMANLTFLNDASVLDNLRQRYYKNLIYTYSGLFCVTINPYKRFPIYTPQVISKYKGKR
-RTEMPPHIFSISDNAYTNMLADRDNQSVLITGESGAGKTENTKKVITYFAHVAAATKKE
DDDTGTGQKRKG-----TLEDQIVQANPVLEAYGNAKTVRNNNSSRF-------------
------------------------------------------------------------
------------------------------------------------------------
------------------------------------------------------------
------------------------------------------------------------
------------------------------------------PMGILSILEEECMFPKAS
DMTFKAKLYDNHLGKSPNFGKPKPPKPGQAEA-----------HFELHHYAGSVPYNVTG
WLEKNKDPLNETVINLLAASKE-ALVSSLFAPAEED----TGRKKKGG------------
------SFMTVSYMHRESLNKLMKNLQSTSPHFIRCIVPNEFKQPGVIDAHLVLHQLHCN
GVLEGI-RICRKGFPNRMIYSEFKQRYSILAPNAIPQGF----------VEGKQVTSKIL
EAVQLDT---------NLYRLGNTKVFFKAGTLADLEDMRDE
>ScmMhcB
IDDMANLTFLNDASVLHNLKSRYYRDLIYTYSGLFCVAINPYKRIPIYTPSIMQKFKGKR
-KTEMPPHVFSVSDNAYNNMLRDRENQSILITGESGAGKTENTKKVISYFAQVAANSKDE
DKSKG------------SLEDQIVQANPVLEAYGNAKTNRNNNSSRFGKFVRIHFGNNGK
IAGADIEYYLLEKSRVV-SQQKGERNYHIFYQILSNSAK-NLHEKLLIEP-NASIYSFIN
QGELTIDGVNDSDEFALTDEAFDVLG-FTTEEKMGLFRCTTAIMNMGEMKFKQR--PREE
QAEADGTS-EAEKVAFLLGVNA-KDLLQAFLKPKVKVGTEYVTKGQTK-DQVLFAQGALA
KSIYSRMFSWLVTRVNKTLDTKVKRQ-CFIGVLDIAGFEIFEYNGFEQLCINYTNERLQQ
FFNHHMFVLEQEEYKKEAIDWEFIDFGLDLQACIELIE---RPMGILSILEEECMFPKAT
DETFVAKLYENHLGKSPNFGKPKPNGQATA-------------HFELHHYAGSVGYSITG
WLIKNKDPVNDSVLQTLGASKE-ALVAQLFAPADDDAT---GKKRKGG------------
------SFLTVSFVHRESLNKLMKNLQSTSPHFIRCIIPNELKQSGFIDSHLVLHQLHCN
GVLEGI-RICRKGFPNRLIYSEFKQRYSILAADVIGQGF----------IDGKQCTAKIM
EAIQLDK---------NNYRLGSTKIFFKAGVLAQLEDMRDE
>SmMhc1 
IEDMANLTHLNDASVLENLRARYYRQLIYTYSGLFCVAVNPYKRFPIYTEQVALKYKGKR
-RGEMPPHIFSISDNAYHNMLQDRENQSILITGESGAGKTENTKKVISYFAVVAAASKKE
DDDSSKKG---------TLEDQIVQANPVLEAYGNAKTTRNNNSSRFGKFIRIHFGTTGK
IAGADIEHYLLEKSRVV-SQMKGERNYHIFYQLLSTYGS-KYHDKLLVQT-DPALYSFIN
QGELTIDGVDDSEEMKLCDEAFEVLG-FNDDEKLSLFKCTTSICNMGEMKFKQR--PREE
QAEADGTA-EAEKVAFLLGVNA-KDLLTSFLKPKVKVGTEFVTKGQNL-NQVTYAVSALA
KSLYNRMFGWLVARVNKTLDTKVKRQ-FFIGVLDIAGFEIFTENGFEQICINYTNERLQQ
FFNHHMFVLEQEEYKREKIQWTFIDFGMDLQACIDLIE---KPMGILSILEEECIVPKAS
DQTFLSKLYDNHLGKSPNFTKPKPPKPGHVEA-----------HFELHHYAGSVPYTITG
WLEKNKDPLNDSVVALLGDSKD-PLVSNLFTPVVGEP----GKKTKGG------------
------SFLTVTYMHRESLNKLMKNLQSTSPSFIRCIVPNEFKQPGVIDAHLVLHQLHCN
GVLEGI-RICRKGFPNRMIYSEFKQRYSILAPNVIPDGF----------VDGRQVTEKIL
EATQLDK---------NLYQCGNTKVFFKAGTLAHLEDLRDD
>ClsMhc1
IEDMANLTFLNDASVLENLRARYYRQLIYTYSGLFCVAVNPYKRFPIYTAQVALKYKGKR
-RSEMPPHIFSISDNAYHNMLQDRENQSILITGESGAGKTENTKKVISYFAIVAAAPKKD
DDESSKKG---------SLEDQIVQANPVLEAYGNAKTTRNNNSSRFGKFIRIHFGTTGK
IAGADIEHYLLEKSRVV-SQMKGERNYHIFYQLLSDYGK-KYHDKLLVSA-DPGLYSFIN
QGELTIDGVDDSEEMRLCDEAFEVLG-FSEEEKMSLFKCTTSICNLGEMKFKQR--PREE
QAEADGTA-ECEKVAFLLGVNA-KDLMTSFLKPKVKVGTEFVTKGQNL-NQVTYAVSALA
KSLYNRMFGWLVTRVNKTLDTKVKRQ-FFIGVLDIAGFEIFEENGFEQICINYTNERLQQ
FFNHHMFVLEQEEYKREKIQWTFIDFGMDLQACIDLIE---KPMGILSILEEECIVPKAS
DQTFLSKLYDNHLGKSPNFTKPKPPKAGQKEA-----------HFELHHYAGSVPYIITG
WLEKNKDPLNDTVVNLLGGSKD-VLVSQLFVPVVAES----GKKTKGG------------
------SFLTVSFMHRESLNKLMKNLHSTSPHFIRCIVPNEFKQPGVVDAHLVLHQLHCN
GVLEGI-RICRKGFPNRMIYSEFKQRYSILAPNVIPEGF----------VDGRQVTEKIL
EATNLDK---------SLYQCGNTKVFFKAGTLASLEDMRDE
>ShjMhc1
IEDMANLTHLNDASVLENLRARYYRQLIYTYSGLFCVAVNPYKRFPIYTEQVALKYKGKR
-RGEMPPHIFSISDNAYHNMLQDRENQSILITGESGAGKTENTKKVISYFAVVAAATKKE
EDEGSKKG---------TLEDQIVQANPVLEAYGNAKTTRNNNSSRFGKFIRIHFGTTVK
IAGADIEHYLLEKSRVV-SQMKGERNYHIFYQLLSSYGS-KYHDKLLVQT-DPALYSFIN
QGELSIDGVDDSEEMKLCDEAFEVLG-FNDDEKLSLFKCTTSICNMGEMKFKQR--PREE
QAESDGTA-EAEKVAFLLGVNA-KDLLTCFLKPKVKVGTEFVTKGQNL-NQVSYAVSALA
KSLYNRMFGWLVARVNKTLDTKVKRQ-FFIGVLDIAGFEIFNENGFEQICINYTNERLQQ
FFNHHMFVLEQEEYKREKIQWTFIDFGMDLQACIDLIE---KPMGILSILEEECIVPKAS
DQTFLSKLYDNHLGKSPNFTKPKPPKPGHSEA-----------HFELHHYAGSVPYTITG
WLEKNKDPLNDSVVALLGGSKD-PLVSNLFTPVVGEP----GKKMKGG------------
------SFMTVTYMHRESLNKLMKNLQSTSPSFIRCIVPNEFKQPGVIDAHLVLHQLHCN
GVLEGI-RICRKGFPNRMIYSEFKQRYSILAPNAIPDGF----------VDGRQVTEKLL
EATQLDK---------SLYQCGNTKVFFKAGTLASLEDLRDE
>DapMhc1
VEDMADLTYLNDAAVLHNLRQRYYHKLIYTYSGLFCVAINPYKRFPIYTQRVIKMYIGKR
-RNEVPPHIFCISDGAYMDMLTNHENQSMLITGESGAGKTENTKKVIQYFAQIAKDTKGS
KHTFSSGG---------NLEDQIVQTNPVLEAFGNAKTTRNDNSSRFGKFIRIHFGNSGK
LAGADIETYLLEKARVI-SQQALERSYHIFYQIMSGKLP-TLKADCCLVD-DIYQYNFVS
QGKITIPSMDDSEEMALTDEAFEILG-MG-EQRPEIWKITAAVMHFGTMKFKQR--GREE
QADPDGTQ-EGENVAKMMGVDG-PQLYMNFLKPRIKVGNEFVTQGRNV-NQVVYSIGAMA
KAIFDRLFKWLVKRVNETLETGQKRV-TFIGVLDIAGFEIFDYNGFEQLCINFTNEKLQQ
FFNHHMFVLEQEEYKKEGIDWVFMDFGMDLQACIELME---KPMGVLSILEEESMFPKAT
DQTFAEKLNNNHLGKSASFVKPKPAKAGCKEA-----------HFAIAHYAGTVPYNITG
WLEKNKDPLNDTVVDQFKKGSS-KLVQEIFADHPGQSGGKEEAK-----GGKRTKGS---
------GFQTVSALYREQLNGLMKTLNATSPHFIRCIIPNETKSPGVIDSHLVMHQLTCN
GVLEGI-RICRKGFPNRMVYPDFKHRYMILAPNEMKAE-----------PDERKAAKICL
EKIALDP---------EWYRIGHTKVFFKAGVLGQLEEMRDD
>LhsMhc1
CEDMANLTYLNDGSVFHNLEARFKAKLIYTYSGLFCIVVNPYKRYPIYTPRVVKMYLGKR
-RNEVPPHLWAITETAYRNMLQNSKDQSMLITGESGAGKTENTKKVISYLAMVASSGKK-
---SQKKV---------SLEDQIVATNPILESYGNAKTSRNDNSSRFGKFIRIHFTPNGK
LAGCDIESYLLEKSRIT-QQQSVERSYHIFYQLLQPFVA-DMKSKCCLSD-DIYDYQYVS
QGKVSVPSIDDNEELEFTDQAFDIIG-FTENEKWDCYKITAAVMSFGEVKFKQK--GRDD
QAEPDDLT-YPNKVGELLGVNP-DELMKSFCKPKIKVGTEWVTKGQTC-EQATNGVGGIA
RGCFDRLFKWLIIKCNDTLIDPTMKKSHFVAVLDIAGFEIFEYNGFEQISINFVNEKLQQ
FFNHHMFVVEQEEYVSEGIDWAMVDFGMDLAAAIIMFE---KPMGIWAILEEESLFPKAT
DKSFEEKLKAQHLGKSAPFAKPQS-KTDKNA------------HFAIIHYAGIVSYNVTA
WLEKNKDPVNDTVVDVLKRASN-ELLVFLWREHPGQSNPPDDK------GKKKKKGG---
------GGKTVSSVYLVQLTDLMNTLHCTEPHFIRCIVPNTHKKPLEVEPPLIMHQLTCN
GVLEGI-RICMRGFPNRMLYPDYKSRYQILGAQEIATA-----------KDNKTGVYALM
DKISFPR---------EKYRLGHTKVFFRAGALAQLEEDRDL
>LhsMhc2
CEDMSDLTYLNDASVLYNLKSRYFAKLIYTYSGLFCVAINPYKRYPIYTERVVRLFEGKR
-KTEVPPHIFAISDNAYRDMLSSDQNQSILITGESGAGKTENTKKVIYYFSMVGSNAPIN
TSASTES----------KLEKQIIQTNPILEAFGNAKTVRNDNSSRFGKFIRIHFNIKGK
IAGADIETYLLEKARVV-SQQPNERSYHIFYQIMSGGIK-GLLDSISLSK-NLQDYPHQS
MGVTAIEGVDDKEEMQFTDSSMDILG-FSAEEKMDTYKIVASVMHLGKMKFKQR--GREE
QAEADGEQ-SGNTVCKLMGMNS-NELFDNLLRPKIKVGTEFVTQGRNK-KQVCYSVSALC
KAIFDRLFKWLVFKCNASMETQIKKH-HFIGVLDIAGFEIFDFNSFEQLCINFTNEKLQQ
FFNHHMFVLEQEEYQREGISWTFIDFGLDLQACIDLIE---KPLGIFSILEEESMFPKAT
NKSFEEKLINNHMGKTPNFIRPKQTGHGKGGSVVHDSDEDPNPHFAIIHYAGTVPYNVNG
WLEKNKDPLNECVVDQIRNAKN-QRARELFKDHAGEQKHTKRTRGS--------------
------AFQTVSAIYREQVQNLMQTLQATSPHFIRCIIPNESKDPGKIDAMLVMQQLTCN
GVLEGI-RICRKGFPNRMFYKDFKERYLILASKAMLAFG----------NDEKMAAKMCF
AKIALED---------DKYRLGHSKVFFRSGVLGFLEELRDA
>LhsMhc17
CEDMSNLTYLNDASVLHNLKARYLSKLIYTYSGLFCVAINPYKRFPIYTETAIKLYINKR
-RNEIPPHIFAIADGGYQSMLTHQKNQSILITGESGAGKTENTKKVIGYFACVGATGKSL
DGKA-------------SLEDQVVQTNPVLEAFGNAKTVRNDNSSRFGKFIRIHFNQAGK
LSGADMEVYLLEKSRIT-FQQPLERSYHIFYNLMSDAIP-DLKS----------------
---VNVESIDDKEDMQFADEAFDILG-FSKEEKQNVYRCTATVMHMGEMKFKQRS-SKDD
QAVSEENNPTAYNVASLLGIDE-DILCDNLVQPKIKVGSEWVTKGQNV-SQAYNAVAGIA
RAIFEKQFRHLVAKCNETLVDPSMRRITFIGVLDIAGFEIFDYNGFEQLCINFCNEKLQQ
FFNHHMFVLEQEEYVREGIEWAMVDFGMDLQKCIDMFE---KPMGVLSILEEESLFPKAT
DKTFEEKLFANHMGKSPTFQKPKPGGPDKDA------------HFAVVHYAGTVSYNLTN
WLEKNKDPLNDTVIDQIKNGSN-KLIVEVFRSHPGQSGDDSGDSR----SGKKKKG----
------GGKTVSSFYKEQLIHLMTTLHATEPHFIRCIVPNTHKQAGVIDAGLVMHQLTCN
GVLEGI-RICRKGFPNRMIYEEFKNRYNIMAAKMMAKA-----------KTDKSAAKCLF
DLVGLEQ---------EKYRLGHTKVFFRAGVLGMMEELRDD
>LhsMhc21
CEDMANLTYLNDASVFHNLKTRFQAKLIYTYSGLFCIVVNPYKRYPIYTARVVKMYLGKR
-RNEVPPHLWAITETAYRNMLQNLKNQSMLITGESGAGKTENTKKVISYLAMVASSGKK-
--TSTKKV---------SLEDQIVATNPILESYGNAKTSRNDNSSRFGKFIRIHFTSSGK
LAGCDIESYLLEKSRIT-QQQEVERSYHIFYQLLQPFVP-DMKSKCCLGD-DIYDYSYVS
QGKVTVASIDDNEELEYTFSAFDIIG-FGEQETWECFQLTSAVMNMGEVHFKQK--GRDD
QAEPDDMT-YPNKIGELMGVNA-DELMKSFCKPKIKVGTEWVTKGQTC-NQATNGVGGIA
RAIFDRLFKWLILKCNDTLIDRSMKKSNFVAVLDIAGFEIFEYNGFEQISINFVNEKLQQ
FFNHHMFVVEQEEYVTEGIDWAMVDFGMDLAAAIIMFE---KPMGIWAILEEESLFPKAT
DKSFEEKLKAQHLGKSTPFAKPQS-KTDKNA------------HFAIIHYAGIVSYNVTG
WLEKNKDPVNDTVVDVLKRASN-ELLVFLWRDNPGQSNPPDDK------GKKKKKGG---
------GGKTVSSVYLVQLSELMHTLHSTEPHFIRCIVPNTHKKPIEVEPPLIMHQLTCN
GVLEGI-RICMRGFPNRMLYPEYKSRYQILGASEIATA-----------SDNKTGVTALM
NKISFDC---------EKYRLGHTKVFFRAGALAALEEARDE
>LhsMhc3
CEDMANLTYLNDASVFHNLKTRFQAKLIYTYSGLFCIVVNPYKRYPIYTARVVKMYLGKR
-RNEVPPHLWAITETAYRNMLQNLKNQSMLITGESGAGKTENTKKVISYLAMVASSGKK-
--TSTKKV---------SLEDQIVATNPILESYGNAKTSRNDNSSRFGKFIRIHFTSSGK
LAGCDIESYLLEKSRIT-QQQEVERSYHIFYQLLQPFVP-DMKSKCCLGD-DIYDYSYVS
QGKVTVASIDDNEELEYTFSAFDIIG-FGEQETWECFQLTSAVMNMGEVHFKQK--GRDD
QAEPDDMT-YPNKIGELMGVNA-DELMKSFCKPKIKVGTEWVTKGQTC-NQATNGVGGIA
RAIFDRLFKWLILKCNDTLIDRSMKKSNFVAVLDIAGFEIFEYNGFEQISINFVNEKLQQ
FFNHHMFVVEQEEYVTEGIDWAMVDFGMDLAAAIIMFE---KPMGIWAILEEESLFPKAT
DKSFEEKLKAQHLGKSTPFAKPQS-KTDKNA------------HFAIIHYAGIVSYNVTG
WLEKNKDPVNDTVVDVLKRASN-ELLVFLWRDNPGQSNPPDDK------GKKKKKGG---
------GGKTVSSVYLVQLSELMHTLHSTEPHFIRCIVPNTHKKPIEVEPPLIMHQLTCN
GVLEGI-RICMRGFPNRMLYPEYKSRYQILGASEIATA-----------SDNKTGVTALM
NKISFDC---------EKYRLGHTKVFFRAGALAALEEARDE
>LhsMhc4
CEDMANLTYLNDASVFHNLKTRFQAKLIYTYSGLFCIVVNPYKRYPIYTARVVKMYLGKR
-RNEVPPHLWAITETAYRNMLQNLKNQSMLITGESGAGKTENTKKVISYLAMVASSGKK-
--TSTKKV---------SLEDQIVATNPILESYGNAKTSRNDNSSRFGKFIRIHFTSSGK
LAGCDIESYLLEKSRIT-QQQEVERSYHIFYQLLQPFVP-DMKSKCCLGD-DIYDYSYVS
QGKVTVASIDDNEELEYTFSAFDIIG-FGEQETWECFQLTSAVMNMGEVHFKQK--GRDD
QAEPDDMT-YPNKIGELMGVNA-DELMKSFCKPKIKVGTEWVTKGQTC-NQATNGVGGIA
RAIFDRLFKWLILKCNDTLIDRSMKKSNFVAVLDIAGFEIFEYNGFEQISINFVNEKLQQ
FFNHHMFVVEQEEYVTEGIDWAMVDFGMDLAAAIIMFE---KPMGIWAILEEESLFPKAT
DKSFEEKLKAQHLGKSTPFAKPQS-KTDKNA------------HFAIIHYAGIVSYNVTG
WLEKNKDPVNDTVVDVLKRASN-ELLVFLWRDNPGQSNPPDDK------GKKKKKGG---
------GGKTVSSVYLVQLSELMHTLHSTEPHFIRCIVPNTHKKPIEVEPPLIMHQLTCN
GVLEGI-RICMRGFPNRMLYPEYKSRYQILGASEIATA-----------SDNKTGVTALM
NKISFDC---------EKYRLGHTKVFFRAGALAALEEARDE
>LhsMhc5
CEDMANLTYLNDASVFNNLKTRFQAKLIYTYSGLFCVVVNPYKRYPIYTPRVVKMYLGKR
-RNEVPPHLWAITETAYRNMLQNSKNQSMLITGESGAGKTENTKKVISYLAMVASSGKK-
---AAKKV---------SLEDQIVATNPILESYGNAKTSRNDNSSRFGKFIRIHFTTSGK
LAGCDIESYLLEKSRIT-QQQAVERSYHIFYQLLQPFVP-NMREKCCLGE-DIYDYSYVS
QGKVKVESIDDNEELEYTFSAFDIIG-FSERETWECFMLTAAVMSMGEMKFKQK--GRDD
QAEPDDLT-FANKVADLMGVNS-DEMMKAFCKPKIKVGTEWVTKGQTC-DQANNGVGGIA
RSIYDRIFKWLIIKCNDTLIDTTMKKSNFVAVLDIAGFEIFEYNGFEQISINFVNEKLQQ
FFNHHMFVVEQEEYISEGIDWAMVDFGMDLAAAIIMFE---KPMGIWAILEEESLFPKAT
DRSFEEKLKAQHLGKSAPFAKPQS-KTDKNA------------HFAIIHYAGIVSYNVTG
WLEKNKDPVNDTVVDVLKRSPVNDLLVVLWKDHPGQSSPPEEK------GKKKKKGG---
------GGKTVSSVYLVQLTDLMNTLHSTEPHFIRCIVPNTHKKPLEVEPPLIMHQLTCN
GVLEGI-RICMRGFPNRMLYPDFKSRYQILGAAEISSS-----------GDNKTGVFALM
DKVKFDR---------EKYRLGHTKVFFRAGALAQLEEARDE
>LhsMhc6
CDDMANLTFLNDASVLWNLRNRYTSKLIYTYSGLFCVVVNPYKRFPIYTQSVVKIYLGKR
-RNEVPPHLWAITETAYRNMLTNTKDQSMLITGESGAGKTENTKKVISYLAMVASSGKK-
---QTRKT---------TLEDQIVATNPILESYGNAKTSRNDNSSRFGKFIRIHFNSSGK
LSGCDIESYLLEKSRIT-QQQEVERSYHIFYQLLMPTVP-NMIEKCNLTD-DIYDYSFVS
QGKVKVESIDDNEEMEFTDNAFDVLG-FTEEEKWNCYKITAAVMSFGEVSFKQK--GRDD
QAECDELI-YPNKISNLFGVSC-DQMMKAFIKPKIKVGTEWVTKGQNV-EQATNAVGGIA
RACYQRLFNWLIEMCNKTLIDSSLKKTNFVAVLDIAGFEIFEFNGFEQISINFVNEKLQQ
FFNHHMFVVEQEEYIREGIDWVMVDFGMDLAACILMFE---KPMGIWAILEEESLFPKAT
DKSFEEKLKATHLGKSSTFAKPQS-KTDKNA------------HFAIIHYAGIVSYNVTN
WLEKNKDPLNDTVVDVLKHANN-ALLVHLWRDHPGQTYPPEETK-----GKKKKKGG---
------STKTVSSVYLVQLNDLMNTLHSTEPHFIRCIVPNTHKQAGMIEQPLVMHQLTCN
GVLEGI-RICMRGFPNRITYKDYKSRYFILGANELKKA-----------SDQKTGVLNLM
ENIKFDK---------TKYKLGHTKVFFRAGALALLEEMRDT
>LhsMhc14
CEDMSNLTYLNEASVLWNLKSRYIAKMIYTYSGLFCVAVNPYQRYPIYTPTTVKLYLGKR
-RTEVPPHLFAVSDTAYRNMLSSXSNQSLLITGESGAGKTENTKKVIAYFAMVGAREDK-
---KSKVKV--------SLEDQIVQTNPILEAFGNAKTARNDNSSRFGKFIRIHFNIQGK
LAGCDIETYLLEKSRIT-FQQEVERSYHIFYQMFQKAVP-DLKDACHLSN-DIYDYHYVS
QGKTSVPSIDDNEDLEFTHDAFNILH-FSNEETYNIYKITAAVMHMGEMKFKQK--GREE
QCEPDAMD-KAEKVGDLLGVDP-ETLIKSFCKPKIKVGTEWVTKGQNI-EQSTSSVAGVA
RGLYDRIFRFLVEKCNLTLVDKSMKKVFFIGVLDIAGFEIFNYNGFEQLCINFCNEKLQQ
FFNHHMFVLEQEEYLKEGIDWEMVDFGMDLQSCITMFE---KPMGILAILEEESLFPKAT
DKTFEDKLKTNHLGKSSNFTKAST-KTDKSA------------HFAIVHYAGTVSYNLTG
WLEKNKDPLNETVVELFKNGSN-KLTVHIFADHPGQGSQPHDDAKGKK-GGKKAKG----
------GHKTVSSFYKLQLDSLMSTLHATEPHFIRCIVPNGNKAPGEIDSALVLHQLTCN
GVLEGI-RICMRGFPNRMPFSDFCSRYMILENSKIKSSN----------MKDPQKITELI
CTSKIDK---------EKFRVGHTKIFFRAGVLGYLEEVRDD
>LhsMhc7
CEDMANLTYLNDASVFNNLKTRYQAKLIYTYSGLFCVVVNPYKRYPIYTPTVVKLYLGKR
-RNEVPPHLWAITETAYRNMLQNSKNQSMLITGESGAGKTENTKKVISYLAMVASSGKK-
---AAKKV---------SLEDQIVATNPILESYGNAKTSRNDNSSRFGKFIRIHFTTSGK
LAGCDIESYLLEKSRIT-QQQAVERSYHIFYQLLQPFVP-DMKEKCCLGE-DIYDYSYVS
QGKVKVESIDDNEELEYTDSAFDIIG-FTQEEKWNCYKLTAAVMSMGEMKFKQK--GRDE
QCEPDGFE-IPSKIATLFGVEC-ENMMKCFVKPRIKVGTEWVTKGQNI-EQATNAVGGIA
RAIFDRLFKWLIIKCNDTLIDTTMKKSNFVAVLDIAGFEIFEYNGFEQISINFVNEKLQQ
FFNHHMFVVEQEEYISEGIDWAMVDFGMDLAAAIIMFE---KPMGIWAILEEESLFPKAT
DRSFEEKLKAQHLGKSAPFAKPQS-KTDKNA------------HFAIIHYAGIVSYNVTG
WLEKNKDPVNDTVVDLLKKGSN-ALLVFLWREHPGQTAPPPDEG-----GKKKKKGS---
------GGKTVSSVYLVQLNSLMSTLHKTEPHFIRCIVPNTHKKPLEVEPPLIMHQLTCN
GVLEGI-RICMRGFPNRILYHDFKQRYAILGASKIDKN-----------TEMKKSAEIIL
ANTKGFDP--------EKYKLGHTKVFFRAGALAVLEEKRDD
>LhsMhc13
AEDVSNLTYLNDASVLWNLKTRYIAKLIYTYSGLFCIVINPYVRYPIYTNTVVKLYIGKR
-RNEVPPHLFASSDGAYQQMMDNAKDQSMLITGESGAGKTENTKKVITYFAILGANTKH-
---VEGEKKA-------NLEDRIVQTNPILESYGNAKTIRNDNSSRFGKFIRIYFNQLGK
LAGGFIDVYLLEKSRVT-YQQDNERGYHIFYQLFEDGPVDGLKEMCLLSD-DIYDYFFPS
QGKIKVDSIDDAEELEFTDAAFDTLG-FSLTEKQDAFKLTASILHLGEMTFKQK--GREE
GCEPDDVK-PGEKVCKLCGIENYNLFYGNFIRPKIKVGTEWVYKGQNA-NQCLNSIAALG
RSMYNRLFMWLVDLCNRTLIDPTMKKVNFIGVLDIAGFEIFEFNTFEQICINFCNEKLQQ
FFNHHMFVLEQEEYVMEGIEWEMVDFGMDLEATIQLME---KPMGLLAILEEETLFPKAS
DKTFEDKLKENLLGKSAVFLKKQPGSKDKNA------------HFAIAHYAGIVNYNLTN
WLDKNKDPLNDTVVDQMKKSTN-ELVVYLFREHPGQPEEDNSKKE----KGKKGKDK---
------TFKTVSSAFRNQLDQLLTTLNCTDPHFIRCIVPNTIKQPGLIDSRLVLHQLTCN
GVLEGI-RICRRGFPNRTVYADFKHRYIILNPKKMYDAG----------KDYKAGAKGIL
EEHESMD---------DNWRLGHTKVFFRAGSIGILEEIRDQ
>LhsMhc8
SDDMSGLTYLNDACVLWNSVVRYKNELIYTYSGLFCIAINPYKRFPIYTQRAMEIYIGKR
-RSECPPHIFGVAEGSYQGMLNAAKNQSILITGESGAGKTENTKKVISYFASIGASGKK-
---KEGEP---------GLEDKIVQTNPVLEAWGNAKTVRNDNSSRFGKFIRIWFNQGGK
LSGADMVTYLLEKSRLT-FQAELERCYHSFYNLMSDAVP-DLKEKCLLSN-DIYDYWWVS
QGKVTVPSIDDKEDMQFADEAYDILG-FSNQEKYDVYKLTSVVMHMGNMTKDFVPVGKDE
QAEIKDDI-NSQKVATLCGIDC-EWMITYFCKPKLKVGTEWVSKGQSC-TGAASSVAGIS
RKIYELAFRFIVDKCNETLFDPTMKKVQYIGCLDIAGFEIFDYNGFEQICINFCNEKLQQ
FFNQHMFVLEQEEYVREGIEWANVDFGMDLQKCITMFE---KPMGLLSILEEESLFPKAT
DATFAAKLHENLLGKCENFQKPSP-RPDPNA------------HFAVIHYAATVSYNLTS
WLEKNKDPLNDTVVELMKNGSN-ALLVQCFIDHPGQPLEAKKDAG----GGGRKKG----
------GGKTVSSFYKAQLDDLMKVLYSTDPSFIRCVVPNTHKQPGMVESGLVMHQYQCN
GVLAGI-AICRKGFPNKMIYPEFKARYNILGAAVVAKA-----------KNDKSAAGAVL
KLIKLET---------EKFRLGHTKVFFRAGILGYMEEIRED
>LhsMhc9
SDDMSGLTYLNDACVLWNSVVRYKNELIYTYSGLFCIAINPYKRFPIYTQRAMEIYIGKR
-RSECPPHIFGVAEGSYQGMLNAAKNQSILITGESGAGKTENTKKVISYFASIGASGKK-
---KEGEP---------GLEDKIVQTNPVLEAWGNAKTVRNDNSSRFGKFIRIWFNQGGK
LSGADMVTYLLEKSRLT-FQAELERCYHSFYNLMSDAVP-DLKEKCLLSN-DIYDYWWVS
QGKVTVPSIDDKEDMQFADEAYDILG-FSNQEKYDVYKLTSVVMHMGNMTKDFVPVGKDE
QAEIKDDI-NSQKVATLCGIDC-EWMITYFCKPKLKVGTEWVSKGQSC-TGAASSVAGIS
RKIYELAFRFIVDKCNETLFDPTMKKVQYIGCLDIAGFEIFDYNGFEQICINFCNEKLQQ
FFNQHMFVLEQEEYVREGIEWANVDFGMDLQKCITMFE---KPMGLLSILEEESLFPKAT
DATFAAKLHENLLGKCENFQKPSP-RPDPNA------------HFAVIHYAATVSYNLTS
WLEKNKDPLNDTVVELMKNGSN-ALLVQCFIDHPGQPLEAKKDAG----GGGRKKG----
------GGKTVSSFYKAQLDDLMKVLYSTDPSFIRCVVPNTHKQPGMVESGLVMHQYQCN
GVLAGI-AICRKGFPNKMIYPEFKARYNILGAAVVAKA-----------KNDKSAAGAVL
KLIKLET---------EKFRLGHTKVFFRAGILGYMEEIRED
>LhsMhc12
SDDMSGLTYLNDACVLWNSVVRYKNELIYTYSGLFCIAINPYKRFPIYTQRAMDIYIGKR
-RSECPPHIFGVAEGSYQGMLNAGKNQSILITGESGAGKTENTKKVISYFASIGASGKK-
---KEGEV---------GLEDKIVQTNPVLEAWGNAKTVRNDNSSRFGKFIRIWFNQGGK
LSGADMVVYLLEKSRLT-FQAELERCYHAFYNIMSDAVP-ELKENCLLSN-DIYDYWWVS
QGKVTVPSIDDKEDMQFADEAYDILG-FSQEEKFDVYKLTSVVMHMGNMTKDFVPVGKEE
QAEIKDDT-NSIKVATLCGIDS-EWMNTYFCKPKLKVGMEWVSKGQTC-SGAASSVAGIG
RKIYELTFRFIVEKCNETLFDPTMKKVQYIGCLDIAGFEIFDYNGFEQICINFCNEKLQQ
FFNQHMFVLEQEEYVREGIEWANVDFGMDLQKCITMFE---KPMGLLSILEEESLFPKAT
DQTFAAKLHENLLGKCENFQKPNP-RPDPNA------------HFAVIHYAATVSYNLTA
WLEKNKDPLNDTIVELFKNGSN-KLLVECFRDHPGQPIEAKKDSG------GRKKG----
------GGKTVSSFYKTQLDDLMKTLYATDPAFIRCVVPNTHKQPGGVEPGLVMHQYQCN
GVLAGI-AICRKGFPNKMVYPEFKNRYNILAAQAVAKA-----------KNDKNAAAAVL
KSIKLDA---------EKFRLGHTKVFFRAGILGYMEEIRED
>LhsMhc10
SDDMSGLTYLNDACVLWNSVVRYKNELIYTYSGLFCIAINPYKRFPIYTQRAMDIYIGKR
-RNECPPHIFGVAEGSYQGMLNACKNQSILITGESGAGKTENTKKVISYFASIGASGKK-
---KEGEV---------GLEDKIVQTNPVLEAWGNAKTVRNDNSSRFGKFIRIWFNQGGK
LSGADMVVYLLEKSRLT-FQAELERCYHAFYNIMSDCVP-DLKENCLLSN-DIYDYWWVS
QGKVTVPSIDDKEDMQFADEAYDILG-FNKEEKYNVYKLTAVVMHMGNMTKDFVPVGKEE
QAEIKDDA-NSIKVATLCGIDS-EWMNTYFCKPKLKVGIEWVSKGQTC-SGAASSVAGIG
RKIYELAFRFIVEKCNETLFDPIMKKVQYIGCLDIAGFEIFDYNGFEQICINFCNEKLQQ
FFNQHMFVLEQEEYVREGIEWANVDFGMDLQKCITMFE---KPMGLLSILEEESLFPKAT
DQTFAAKLHEHLLGKCENFQKANP-RPDPNA------------HFAVIHYAAVVSYNLTG
WLEKNKDPLNDTIVELFKNGSN-KLLVECFRDHPGQPLEAKKDSG-----GGRKKG----
------GGKTVSSFYKTQLDDLMKTLYATDPAFIRCVVPNTHKQPGGVEAGLVMHQYQCN
GVLAGI-AICRKGFPNKMVYPEFKNRYNILAAQAVAKA-----------KNDKNAAAAVL
KSIKLDA---------EKFRLGHTKVFFRAGILGYMEEIRED
>LhsMhc11
ADDMAGLTYLNDACVLWNSVVRYKNELIYTYSGLFCIAINPYKRFPIYTQRTMDIYSGKR
-RNECPPHIFGVAEGSYQGMMNVGKNQSILITGESGAGKTENTKKVISYFASVGASGKK-
---KEGEP---------GLEDKIVQTNPVLEAWGNAKTVRNDNSSRFGKFIRIWFNQAGK
LSGADMVTYLLEKSRLT-FQAELERCYHSFYNLMSDAVP-DLKEKCLLSN-NIYDYWWVS
QGKVTVPSIDDKEDMQFADEAFDILG-FTTEEKYNSYKLTSVVMHMGNMTKDFVPVGKEE
QAEIKDES-NCKKVAEICGVDC-EWMIMYFCKPKLKVGAEWVSKGQTC-SGAASSVSGIG
RKIYELVFRFIVDKCNETLVDPTMKKIMYIGCLDIAGFEIFDYNGFEQICINFCNEKLQQ
FFNQHMFVLEQEEYVREGIEWKNVDFGMDLQKCITMFE---KPMGLLSILEEESLFPKAT
DTTFSNKLHENLLGKCENFQKANP-KPDPNA------------HFAVIHYAAIVSYNLTG
WLEKNKDPLNDTIVELFKNGSN-RLLVEIFRDHPGQPLETKKDNS----SGPKKKG----
------GGKTVSSFYKGQLDDLMKVLYATDPSFIRCVVPNTHKQPGMVESGLVMHQYQCN
GVLAGI-AICRKGFPNKMVYNDFKSRYNILAATLVAKA-----------KNDKAAAKAVL
ESIKLET---------EKYRLGHTKVFFRAGILGHMEEVRDD
>LhsMhc15
CDDMSNLTYLNDASVLFNLKARYVEKLIYTYSGLFCIAVNPYKRFPIYTRRTVDIYRMKR
-RNEVPPHIFGIAEGSYHSMCMKNKNQSILITGESGAGKTENTKKVITYFAFVGSTAGSK
KDKSGAKKV--------SLEDQVVQTNPVLEAFGNAKTVRNDNSSRFGKFIRVWFNNQGK
MAGGDIETYLLEKSRVT-YQSPMERSYHIFYFMITHQV--DLRESCMLSE-DIFEYPLMS
MGKVVVESIDDKEEMSIMDEAFDILG-FTQEEKYDVYKVSSLCMHLSKLEFNGH--GEIT
TAKNLDA--GTDILSLFNWCDSADELYDRFCNPKIKVGMEWVNKSQNL-TNVMVGVGSII
KNIFGRLFRYLVDMCNNTLIDPTMKKVNYIGVLDIAGFEIFDFNTLEQLMINFVNEKLQQ
FFNHNMFVLEQEEYMREGIEWVSVDFGMDLAACIDLFE---KPMGILPILEEETIYPKAS
DKTFEEKLKSTHLGKHNNFARACS-KTDKDA------------HFAIIHYAGTVSYNVTG
WLDKNRDPINDTVIDLFKKSKSCNLMSEIYADHPGQTKEEDDAPTPGHRRGKKRVAVKSK
TAAKMANFKTVCSYFKDQLNNLINMLMSTEPSFIRCIVPNGIKTPGLVDPFLVMHQLTCN
GVLEGI-RICTKGFPNRVMYADFRQRYAILAPKEAHKAMKMVKRPVTEDKKNIAATHAVM
DKTPLTL---------AQFQYGHTKIFFRAGVLGQMEEMRDD
>MrjMhc2
CEDVSNLTFLNDASVLYNLKTRYQAKLIYTYSGLFCIVINPYKRYPIYTNRTVKIYQGKR
-RNEVPPHLFAISDGAYMDMLQSGLNQSMLITGESGAGKTENTKKVLSYFANVGATSKKK
--EDEKKQ---------NLEDQIVQTNPPLEAYGNAKTTRNDNSSRFGKFIRIHFAPNGK
LSGADIEVYLLEKARVV-SQAPAERGYHIFYQMMSDQVP-TLKKTCLLSD-DIYDYRYEC
QGKVTVPSIDDKEDMEFTHNAFTILN-FTDEERDSCYKITAAVMHHGNMKFKQR--GREE
QAEPDGTE-AGEICAELMGVDS-EELYKNLCKPKIKVGAEFVTQGRNV-DQVYYSVSAMA
KGLFDRLFKWIVKKCNQTLETGMKRA-MFIGVLDIAGFEIFDFNGFEQICINFCNEKLQQ
FFNHHMFVLEQEEYKAEGIDWVFVDFGMDLQACIELFE---KKLGLLAILEEESMFPKAT
DKSFEEKLKANHLGKSPCFIKPKPPKSGQAEG-----------HFAIVHYAGTVTYNLSG
WLEKNKDPLNDTVVDQLKKSKL-PLIVELFADHPGQSAPAEAKGGK-----KKKTG----
------GFKTVSSGYREQLNSLMTTLHSTHPHFVRCIVPNETKSPGVVDAGLIMHQLTCN
GVLEGI-RICQKGFPNRMQYPDFKHRYKILAADIMTSE-----------KDDRKAAEKTF
ERSGLDK---------ELYRCGKTKVFFRAGVLGTMEELRDE
>PnmMhc2
CEDVSNLTFLNDASVLYNLKSRYQAKLIYTYSGLFCIVINPYKRYPIYTNRTVKIYQGKR
-RNEVPPHLFAISDGAYMDMLQSQQNQSMLITGESGAGKTENTKKVLSYFANVGATSKKK
--EDENKQ---------NLEDQIVQTNPPLEAYGNAKTTRNDNSSRFGKFIRIHFAPNGK
LSGADIEVYLLEKARVV-SQAPAERGYHIFYQMMSDQVD-YLKKLCHLSD-DIYDYRYEC
QGKVTVPSIDDKEDMEFTHNAFTILN-FTNEERDSCYKITAAVMHHGNMKFKQR--GREE
QAEPDGTD-AGDVIADLMGVET-EELYKNFCKPKIKVGAEFVTQGRNV-DQVYYSVSAMA
KGLFDRLFKWIVKKCNQTLETGMKRA-MFIGVLDIAGFEIFDFNGFEQICINFCNEKLQQ
FFNHHMFVLEQEEYKAEGIDWVFVDFGMDLQACIELFE---KKLGLLAILEEESMFPKAT
DKSFEEKLKANHLGKSPCFIKPKPPKAGQSEG-----------HFAIVHYAGTVTYNLSG
WLEKNKDPLNDTVVDQLKKSKL-PLVVELFADHPGQSAPAEAKGGK-----KKKTG----
------GFKTVSSGYREQLNSLMTTLHSTHPHFVRCIVPNETKSPGVVEAGLIMHQLTCN
GVLEGI-RICQKGFPNRMQYPDFKHRYKILAADVMATE-----------KDDKKAAEMTF
QKAGLDK---------ELYRCGKTKVFFRAGVLGTMEELRDD
>LivMhc2
CEDVSNLTFLNDASVLYNLKSRYQAKLIYTYSGLFCIVINPYKRYPIYTNRTVKIYQGKR
-RNEVPPHLFAISDGAYMDMLQSQQNQSMLITGESGAGKTENTKKVLSYFANVGATTKKK
--EDEKKQ---------NLEDQIVQTNPPLEAYGNAKTTRNDNSSRFGKFIRIHFAPNGK
LSGADIEVYLLEKARVV-SQAPAERGYHIFYQMMSDQVD-YLKKLCHLSD-DIYDYRYEC
QGKVTVPSIDDKEDMEFTHNAFTILN-FTNEERDSCYKVTAAVMHHGNMKFKQR--GREE
QAEPDGTD-AGDIVATIMGVES-EELYRNFCKPKIKVGAEFVTQGRNV-DQVYYSISAMA
KGLFDRLFKWIVKKCNQTLETGMKRA-MFIGVLDIAGFEIFDFNGFEQICINFCNEKLQQ
FFNHHMFVLEQEEYKAEGIDWVFVDFGMDLQACIELFE---KKLGLLAILEEESMFPKAT
DKSFEEKLKANHLGKSPCFIKPKPPKAGQAEG-----------HFAIVHYAGTVTYNLSG
WLEKNKDPLNDTVVDQLKKSKM-DLVVELFADHPGQSAPAEAKGGK-----KKKTG----
------GFKTVSSGYREQLNSLMTTLHSTHPHFVRCIVPNETKSPGVVEAGLIMHQLTCN
GVLEGI-RICQKGFPNRMQYPDFKHRYKILAADVMATE-----------KDDKKAAEMTF
QKSGLDK---------ELYRCGKTKVFFRAGVLGTMEELRDE
>MepMhc2
CEDMSNLTYLNDASVLYNLKSRYVNKLIYTYSGLFCVAINPYKRYPIYTARTTKIYIGKR
-RNEVPPHIFAISDGAYMDMLTNHENQSMLITGESGAGKTENTKKVIAYFANVAMSPKKK
DAAEEKKQ---------SLEDQIVQTNPVLEAFGNAKTVRNDNSSRFGKFIRIHFGPAGK
LSGADIEVYLLEKARVI-SQQSLERSYHIFYQLMSDKVA-IIKPMCCLSN-DIYDYHYVS
QGKITVASIDDGEDMEFTDIAFDVLN-FSKQEKEDVYRITAVVMHLGELKFKQR--GREE
QAEPDGTE-VGDTCGKLLGVDG-ADLYRNLTKPKIKVGNEFVTQGRNV-QQVSYSVGALA
KAMFDRLFKFLVKKCNVTLETGLKRA-HFIGVLDIAGFEIFDYNGFEQICINFCNEKLQQ
FFNHHMFVLEQEEYKKEGIDWVFVDFGMDLQSCIELFE---KPLGLLSILEEESMFPKAT
DKSFQEKLNANHLGKSPNFIKPKPPKPGQVEA-----------HFAIVHYAGTVSYNLAG
WLEKNKDPLNDTVVDQFKKGSN-ELVQVIFADHPGQSGGGDAGGGKGR---GKKSG----
------GFSTVSSGYREQLNNLMKTLHSTSPHFIRCIVPNETKSPGVVDAGLVMHQLTCN
GVLEGI-RICRKGFPNRMLYPDFKHRYKILGSKIFAEE-----------PEDKKAAAATF
ECVGLEA---------DKYRCGNTKVFFRAGVLGQLEEIRDD
>LivMhc1
CEDVSNLTFLNDPSVFYVLKSRYQAKLIYTYSGLFCIAVNPYKRYPIYTNRAVKIYIGKR
-RNEVPPHLFAICDGAYQNMNQERQNQSMLITGESGAGKTENTKKVLSYFANVGASEKKE
---GESKQ---------NLEDQIIQTNPILEAYGNAKTTRNDNSSRFGKFIRVHFAPNGK
LSGADIEVYLLEKARVI-SQSPAERGYHIFYQLMCDQID-YMKKICCLSD-DIYDYHYEA
QGKVTVPSIDDKEDMQFTHDAFDILN-FSHEERDDCYKVTASVMHHGNMKFKQR--GREE
QAEADGTE-AGEIVAKLLGVDA-EELYRNFCKPKIKVGAEFVTKGMNV-DQVNYNVGAMA
KGLFSRVFSWLVRKCNMTLETGQTRA-MFIGVLDIAGFEIFDFNGFEQICINFCNEKLQQ
FFNHHMFVLEQEEYAKEGIVWQFVDFGMDLQACIELFE---KKMGLLSILEEESMFPKAT
DKTFEEKLNNNHLGKSRCFIKPKPPKAGQPEN-----------HFAIVHYAGTVSYNLTG
WLEKNKDPLNDTVVDQLKKASN-ALTVEIFADHPGQSGD---GGGKGKG--GKQQT----
------GFKTVSSGYKDQLANLMKTLNATHPHFIRCIVPNEFKKPGEVDAGLIMHQLTCN
GVLEGI-RICQKGFPNRMPYPDFKQRYNILAAKEMLEA-----------KDDKKAATACF
ERAGLDP---------ELYRTGNTKVFFRAGVLGTLEEIRDD
>MrjMhc1
CEDVSNLTFLNDPSVFYVLKSRYQAKLIYTYSGLFCIAVNPYKRYPIYTNRAVKIYIGKR
-RNEVPPHLFAICDGAYQNMNQERQNQSMLITGESGAGKTENTKKVLSYFANVGASEKKE
---GESKQ---------NLEDQIIQTNPILEAYGNAKTTRNDNSSRFGKFIRVHFAPNGK
LSGADIEVYLLEKARVI-SQSPAERGYHIFYQLMCDQID-YIKKICLLSD-DIYDYHYEA
QGKVTVPSIDDKEDMQFTHDAFDVLN-FSHEERDNCYKVTASVMHFGNMKFKQR--GREE
QAEADGTE-AGEIVATLLGVDA-EELYRNFCKPKIKVGAEFVTKGMNV-DQVNYNIGAMA
KGIFSRVFSWLVRKCNMTLETGQTRA-MFIGVLDIAGFEIFDFNGFEQICINFCNEKLQQ
FFNHHMFVLEQEEYAKEGIVWQFVDFGMDLQACIELFE---KKMGLLSILEEESMFPKAT
DKTFEEKLNNNHLGKSRCFIKPKPPKPGQPDN-----------HFAIVHYAGTVSYNLTG
WLEKNKDPLNDTVVDQLKKSSN-ALTVEIFADHPGQSGDGGGKGKGG----KQQT-----
------GFKTVSSGYKDQLGNLMKTLNATHPHFIRCIVPNEFKKPGEVDAGLIMHQLTCN
GVLEGI-RICQKGFPNRMPYPDFKQRYNILAAQEMIEA-----------KDDKKAAQACF
QRAGLDP---------ELYRTGNTKVFFRAGVLGTLEEIRDD
>PnmMhc1
CEDVSNLTFLNDPSVFYVLKSRYQAKLIYTYSGLFCIAVNPYKRYPIYTNRAVKIYIGKR
-RNEVPPHLFAICDGAYQNMNQERQNQSMLITGESGAGKTENTKKVLSYFANVGASEKKE
---GESKQ---------NLEDQIIQTNPILEAYGNAKTTRNDNSSRFGKFIRVHFAPNGK
LSGADIEVYLLEKARVI-SQSPAERGYHIFYQLMCDQID-YVKKMCLLSD-DIYDYYYEA
QGKVTVPSIDDKEDMQFTHDAFDVLN-FSHEERDDCYKVTASVMHHGNMKFKQR--GREE
QAEADGTE-AGEIVAKLLGVDA-EELYRNFCKPKIKVGAEFVTKGMNV-DQVNYNIGAMA
KGLFSRVFSWLVKKCNMTLETGQTRA-MFIGVLDIAGFEIFDFNGFEQICINFCNEKLQQ
FFNHHMFVLEQEEYAKEGIVWQFVDFGMDLQACIELFE---KKMGLLSILEEESMFPKAT
DKTFEEKLNNNHLGKSRCFIKPKPPKAGQPEN-----------HFAIVHYAGTVSYNLTG
WLEKNKDPLNDTVVDQLKKASN-ALTVEIFADHPGQSGDGGGKGKGG----KQQT-----
------GFKTVSSGYKDQLANLMKTLNATHPHFIRCIVPNEFKKPGEVDSGLIMHQLTCN
GVLEGHPLFARRASPTGMPYKDFKLRYNILAAKEMLEA-----------KDDKKAATACF
ERAGLNP---------ELYRTGNTKVFFRAGVLGTLEEVRDD
>BmMhc1 
VEDMADLTYLNDAAVLHNLRQRYYAKLIYTYSGLFCVAINPYKRFPVYTTRCAKLYRGKR
-RSEVPPHIFAISDGAYVNMLTNHENQSMLITGESGAGKTENTKKVIAYFATVGASQKKD
PSQEKKG----------SLEDQVVQTNPVLEAFGNAKTVRNDNSSRFGKFIRIHFGPSGK
LAGADIETYLLEKARVI-SQQALERSYHIFYQMMSGSVN-GLKEMCMLSN-DIYDYYIVS
QGKITIPNVDDGEECVLTDQAFDILG-FTQEEKDNVYKITAAVMHMGCMKFKQR--GREE
QAEADGTE-DGDKVAKLLGVDC-ADLYKNLLKPRIKVGNEFVTQGRNK-DQVINSVGALC
KGIFDRLFKWLVKKCNETLDTKQKRQ-HFIGVLDIAGFEIFDYNGFEQLCINFTNEKLQQ
FFNHHMFVLEQEEYTKEGIQWAFIDFGMDLLACIDLIE---KPMGILSILEEESMFPKAT
DQTFVEKLNNNHLGKSAPYLKPKPPKPGCQAA-----------HFAIGHYAGNVGYNITG
WLEKNKDPLNDTVVDQFKKGQN-KLLVEIFADHPGQSGDASGGAGGKGAGGKRAKGS---
------AFQTVSSLYREQLNNLMTTLRSTQPHFVRCIIPNELKQAGLIDSHLVMHQLTCN
GVLEGI-RICRKGFPNRMVYPDFKLRYMILAPVVMTAE-----------KDPKEAARKCL
EEVGLDP---------ESYRIGHTKVFFRAGVLGQMEELRDD
>BmmMhc1
VEDMADLTYLNDAAVLHNLRQRYYAKLIYTYSGLFCVAINPYKRFPVYTTRCAKLYRGKR
-RSEVPPHIFAISDGAYVNMLTNHENQSMLITGESGAGKTENTKKVIAYFATVGASQKKD
PSQEKKG----------SLEDQVVQTNPVLEAFGNAKTVRNDNSSRFGKFIRIHFGPSGK
LAGADIETYLLEKARVI-SQQALERSYHIFYQMMSGSVN-GLKEMCMLSN-DIYDYYIVS
QGKITIPNVVDGEECVLTDQAFDILG-FTQEEKDNVYKITAAVMHMGCMKFKQR--GREE
QAEADGTE-DGDKVAKLLGVDC-ADLYKNLLKPRIKVGNEFVTQGRNK-DQVINSVGAXC
KGIFDRLFXWLVKKCNETLDTKQKRQ-HFIGVLDIAGFEIFDYNGFEQLCINFTNEKLQQ
FFNHHMFVLEQEEYTKEGIQWAFIDFGMDLLACIDLIE---KPMGILSILEEESMFPKAT
DQTFVEKLNNNHLGKSAPYLKPKPPKPGCQAA-----------HFAIGHYAGNVGYNITG
WLEKNKDPLNDTVVDQFKKGQN-KLLVEIFADHPGQSGDASGGGGGKGAGGKRAKGS---
------AFQTVSSLYREQLNNLMTTLRSTQPHFVRCIIPNELKQAGLIDSHLVMHQLTCN
GVLEGI-RICRKGFPNRMVYPDFKLRYMILAPVVMTAE-----------KDPKEAARKCL
EEVGLDP---------ESYRIGHTKVFFRAGVLGQMEELRDD
>DnpMhc1
VEDMADLTYLNDAAVLHNLRQRYYAKLIYTYSGLFCVAINPYKRFPVYTTRCAKLYRGKR
-RSEVPPHIFAISDGAYVNMLTNHENQSMLITGESGAGKTENTKKVIAYFATVGASQKKD
PTQEKKG----------SLEDQVVQTNPVLEAFGNAKTVRNDNSSRFGKFIRIHFGPSGK
LAGADIETYLLEKARVI-SQQSLERSYHIFYQMMSGSVP-GLKEMCLLSN-DVYDYFIIS
QGKTTIPNVDDGEECTLTDQAMDVLG-FTQEEKDNVYKITAAVMHMGCMKFKQR--GREE
QAEADGTE-DGDKVAKLLGVDC-ADLYKNLLKPRIKVGNEFVTQGRNK-DQVINSVGALC
KGVFDRLFKWLVKKCNETLDTKQKRQ-HFIGVLDIAGFEIFDFNGFEQLCINFTNEKLQQ
FFNHHMFVLEQEEYTKEGIHWEFIDFGMDLLACIDLIE---KPMGILSILEEESMFPKAT
DQTFVEKLNNNHLGKSAPYLKPKPPKPGCQAA-----------HFAIGHYAGNVGYNITG
WLEKNKDPLNDTVVDQFKKGSN-KLLVEIFADHPGQSGDAGG-GGGKGAGGKRAKGS---
------AFQTVSSLYREQLNNLMTTLRSTQPHFVRCIIPNETKTPGLIDSHLVMHQLTCN
GVLEGI-RICRKGFPNRMVYPDFKLRYMILAPAIMQAE-----------KDPKEAARKCL
EAINLDP---------ESYRIGHTKVFFRAGVLGQMEELRDD
>HemMhc1
VEDMADLTYLNEAAVLHNLRQRYYAKLIYTYSGLFCVAINPYKRYPVYTTRCAKLYRGKR
-RSEVPPHIFAISDGAYVNMLTNHENQSMLITGESGAGKTENTKKVIAYFATVGASQKKD
PTLEKKG----------SLEDQVVQTNPVLEAFGNAKTVRNDNSSRFGKFIRIHFGPSGK
LAGADIETYLLEKARVI-SQQALERSYHIFYQMMSGSVA-GLKEMCMLSN-DIYDYFIVS
QGKTTIPNVDDGEECGLTDQAFDILG-FTQEEKDNVYKITAAVMHMGCMKFKQR--GREE
QAEADGTE-DGDKVAKLLGVDC-PDLYKNLLKPRIKVGNEFVTQGRNK-DQVTNSVGALC
KGIFDRLFKWLVKKCNETLDTKQKRQ-HFIGVLDIAGFEIFDYNGFEQLCINFTNEKLQQ
FFNHHMFVLEQEEYTKEGIHWEFIDFGMDLLACIDLIE---KPMGILSILEEESMFPKAT
DQTFVEKLNNNHLGKSAPYLKPKPPKPGCQAA-----------HFAIGHYAGNVGYNITG
WLEKNKDPLNDTVVDQFKKGQN-KLLVEIFADHPGQSGDGGAGGGGKGAGGKRAKGS---
------AFQTVSSLYREQLNNLMTTLRSTQPHFVRCIIPNELKQAGLIDSHLVMHQLTCN
GVLEGI-RICRKGFPNRMVYPDFKLRYMILAPAAMTAE-----------KDPREAARKCL
ELIELDP---------ESYRIGLTKVFFRAGVLGQMEELRDD
>MsMhc1 
VEDMADLTYLNEAAVLHNLRQRYYAKLIYTYSGLFCVAINPYKRFPVYTTRCAKLYRGKR
-RSEVPPHIFAISDGAYVNMLTNHENQSMLITGESGAGKTENTKKVIAYFATVGASQKKD
PSQEKKG----------SLEDQVVQTNPVLEAFGNAKTVRNDNSSRFGKFIRIHFGPSGK
LAGADIETYLLEKARVI-SQQALERSYHIFYQMMSGSVA-GLKEMCFLSN-DIYDYNIVS
QGKTTIPNVDDGEECVLTDQAFDILG-FTQEEKDNVYKITAAVMHMGCMKFKQR--GREE
QAEADGTE-EGDKVAKLLGVDC-ADLYKNLLKPRIKVGNEFVTQGRNK-DQVTNSVGALC
KGIFDRLFKWLVKKCNETLDTKQKRQ-HFIGVLDIAGFEIFDYNGFEQLCINFTNEKLQQ
FFNHHMFVLEQEEYTKEGIHWEFIDFGMDLVACIDLIE---KPMGILSILEEESMFPKAT
DQTFIEKLNNNHLGKSAPYLKPKPPKPGCQAA-----------HFAIGHYAGNVGYNITG
WLEKNKDPLNDTVVDQFKKGAN-KLLVEIFADHPGQSGDAG-GGGGKGAGGKRAKGS---
------AFQTVSSLYREQLNNLMTTLRSTQPHFVRCIIPNELKQPGLIDSHLVMHQLTCN
GVLEGI-RICRKGFPNRMVYPDFKLRYMILAPVAMSKE-----------KDPKEACRKCL
EEVGLDP---------ESYRIGHTKVFFRAGVLGQMEELRDD
>Px_aMhc1
VEDMADLTYLNDAAVLHNLRQRYYAKLIYTYSGLFCVAINPYKRFPVYTFRCAKLYRGKR
-RSEVPPHIFAISDGAYVNMLTNHENQSMLITGESGAGKTENTKKVIAYFATVGASQKKD
PNAEKKG----------SLEDQVVQTNPVLEAFGNAKTVRNDNSSRFGKFIRIHFGPSGK
LAGADIETYLLEKARVI-SQQALERSYHIFYQMMSGSVP-GLKELCMLSN-DVYDYHIIA
QGKTTIPNVDDGEECTLTDQAFDILG-FTQEEKNDVYKITASVMHMGGMKFKQR--GREE
QAEADGME-EGERVAKLLGVDC-QDLYKNLLKPRIKVGNEFVTQGRNI-TQVTNSVGALC
KGVFDRLFKWLVKKCNETLDTKQKRQ-HFIGVLDIAGFEIFDFNGFEQLCINFTNEKLQQ
FFNHHMFVLEQEEYTREGIHWEFIDFGMDLLACIDLIE---KPMGILSILEEESMFPKAT
DATFVEKLNNNHLGKSAPYLKPKPPKPGCQAA-----------HFAIGHYAGNVGYNISG
WLEKNKDPLNDTVVDQFKKGQN-KLLIEIFADHPGQSGD---AAAAKGAGGKRAKGS---
------AFQTVSSLYREQLNNLMTTLRSTQPHFVRCIIPNELKQPGLIDSHLVMHQLTCN
GVLEGI-RICRKGFPNRMVYPDFKLRYMILAPAIMYAE-----------KDPKEAARKCL
ESVELDP---------ESYRIGHTKVFFRAGVLGQMEELRDD
>LilMhc1
VQDMADLTYLNEAAVLHNLKQRYYSKLIYTYSGLFCVAINPYKRFPVYTLRCAKLYRGKR
-RSEVPPHIFAISDGAYVNMLTNHENQSMLIT----------------------------
------------------------------------------------------------
-------------------------------------------ELVMLSN-NIHDYHIVA
QGKTTIPSVDDNEEMLVTDQAFDVLG-FTQEEKDDIYKITATVMHMGGMKFKQR--GREE
QAEADGTE-EGERVAKLLGVDC-QDLYKNLLKPRIKVGNEFVTQGRNK-DQVANSVGALC
KGIFDRLFKWLVKKCNETLDTKQKRQ-HFIGVLDIAGFEIFDYNGFEQLCINFTNEKLQQ
FFNHHMFVLEQEEYSREGIVWAFIDFGMDLLACIDLIE---KPMGILSILEEESMFPKAT
DKTFEEKLNNNHLGKSAPFLKPKPPKPGCQAA-----------NFAIGHYAGNVGYNITG
WLEKNKDPLNDTVVDQFKKGSN-KLVVEIFADHPGQSGG---GAAEKGSTAKRAKGS---
------AFQTVSSLYKEQLNNLMATLRSTQPHFVRCIIPNELKQPGLIDSHLVMHQLTCN
GVLEGI-RICRKGFPNRMVYPDFKLRYMILAPAIMTAE-----------KEPKVAAAKCL
ESVALDP---------ESYRIGHTKVFFRAGVLGQMEELRDE
>MydMhc1
AEDMADLTYLNEGAVLHNLKQRYYYKLIYTYSGLFCVAINPYKRYPVYTNRCAKMYRGKR
-RNEVPPHIFAISDGAYVNMLTNHENQSMLITGESGAGKTENTKKVIAYFATVGASQKKD
-KEAEKKG---------SLEDQVVQTNPVLEAFGNAKTVRNDNSSRFGKFIRIHFGPSGK
LAGADIETYLLEKARVI-SQQSLERSYHIFYQIMSGSVP-GVKAYCLLSN-NIMDYHVVS
QGKTTIPNVDDGEELILTDQAFDILG-FTNEEKQDVYKITAAVMHMGGMKFKQR--GREE
QAEADGME-EGERVAKLLGCDT-QELYKNLLKPRIKVGNEFVTQGRNK-DQVTNSIGALC
KGVFDRLFKWLVKKCNETLDTKQKRQ-HFIGVLDIAGFEIFDYNGFEQLCINFTNEKLQQ
FFNHHMFVLEQEEYTREGIHWEFIDFGMDLLACIDLIE---KPMGILSILEEESMFPKAT
DQTFAEKLNTNHLGKSAPFRKPAPPKPGQQAA-----------HFAIGHYAGCVGYNITG
WLEKNKDPLNDTVVDQFKKSQN-KLLIEIFADHPGQS----GGG-EQAKGGRGKKGG---
------GFATVSSSYREQLNNLMTTLRATQPHFVRCIIPNELKQPGVIDSHLVMHQLTCN
GVLEGI-RICRKGFPNRMVYPDFKLRYMILAPAIMTAE-----------KDQKKAAQKCF
DSVGLDP---------DSYRIGHTKVFFRAGVLGQMEEFRDE
>TicMhc1
VEDMADLTYLNEAAVLHNLRQRYYAKLIYTYSGLFCVAINPYKRFPVYTNRCAKLYRGKR
-RNEVPPHIFAISDGAYVNMLTNHENQSMLITGESGAGKTENTKKVIAYFATVGASTKKS
EEQAKKG----------NLEDQVVQTNPVLEAFGNAKTVRNDNSSRFGKFIRIHFGPTGK
LAGADIETYLLEKARVI-SQQSLERSYHIFYQMMSGAVK-GLKEQCLLSN-DVYDYHYVA
QGKTTIPNVDDAEEMRLTDQAFDVLG-FTQEEKDNIYKITAAVMHMGCMKFKQR--GREE
QAEPDGTE-EGERVAKLLGIEA-PGLYNALCKPRIKVGAEFVTQGRNV-NQVNYSVGAMS
KAMFDRLFKFLVKKCNETLDTKQKRQ-HFIGVLDIAGFEIFDYNGFEQLCINFTNEKLQQ
FFNHHMFVLEQEEYEREGITWVFIDFGMDLLACIELIE---KPMGILSILEEESMFPKAT
DKTFEEKLNTNHLGKSPNFLKPKPPKPGQQAA-----------HFAIGHYAGNVPYNITG
WLEKNKDPLNDTVVDLYKKGTN-KLLVEIFADHPGQSGAPDAGGGK---GGKRPKGS---
------AFQTVSSLYREQLNNLMTTLRSTQPHFVRCIIPNELKQPGVIDSHLVMHQLTCN
GVLEGI-RICRKGFPNRMVYPDFKLRYMILAPATMAAE-----------KDPKEAARKCL
EEVGLDP---------DSYRIGHTKVFFRAGVLGQMEELRDE
>AgpMhc1
VEDMADLTFLNEAAVLHNLKQRYYCKLIYTYSGLFCVAINPYKRFPVYTHRCAKLYRGKR
-RNEVPPHIFAISDGAYVNMLTNHENQSMLITGESGAGKTENTKKVIAYFATVGASTKKT
ESDSKKG----------SLEDQVVQTNPVLEAFGNAKTVRNDNSSRFGKFIRIHFGPTGK
LAGADIETYLLEKARVI-SQQPLERSYHIFYQIMSGAVP-GVKDMCLLSN-NVQDYYYVA
QGKTSIPGVDDGEEMRLTD-------------------------------------GREE
QAEADGTE-EAERVAKLLGIDT-QGFVTALLKPRIKVGNEFVTQGRNV-AQVNYSVGALA
KAMFDRLFKFLVKKCNETLDTKQKRQ-HFIGVLDIAGFEIFDYNGFEQLCINFTNEKLQQ
FFNHHMFVLEQEEYTREGIHWEFIDFGMDLLACIELIE---KPMGILSILEEESMFPKAT
DKTFEEKLNNNHLGKSPNFMKPKPPKPGQQAA-----------HFAIGHYAGNVPYNITG
WLEKNKDPLNDTVVDLYKKGSN-KLLQEIFADHPGQSGQADAGGGK---GQKRQKGS---
------GFQTVSSLYREQLNNLMTTLRSTQPHFVRCIIPNELKQPGVIDSHLVMHQLTCN
GVLEGI-RICRKGFPNRMVYPDFKLRYMILAPATMAAE-----------SDPKEAARKCL
EEIKLDP---------ESYRIGHTKVFFRAGVLGQMEELRDE
>EpdMhc1
VEDMADLTYLNEAAVLHNLKQRYYYKLIYS------------------------------
------------------------------------------------------------
------------------------------------------------------------
---------------------------------------------CLLSN-DIYEYYNVS
QGKITIPNVDDGEECQLTDEAFNVLG-FTQEEKDNIYRITAAVMHMGGMKFKQR--GREE
QAEADGTV-EGERVAKLLGVEV-VDMYKNFLKPRIKVGNEFVTQGRNK-DQVANSIGAMC
KAMFDRLFKWLVKKCNETLDTKQKRQ-HFIGVLDIAGFEIFDYNGFEQLCINFTNEKLQQ
FFNHHMFVLEQEEYKKEGINWAFIDFGMDLLACIDLIE---KPMGILSILEEESMFPKAT
DKTFEEKLRNNHLGKSPNFQKPKPPKPGQVEA-----------HFAICHYAGTVAYNLSG
WLEKNKDPLNDTVVDQFKKSSN-KLLIEIFADHPGQSGGADAGGGK------RAKGS---
------AFQTVSALYREQLNNLMTTLKSTQPHFVRCIIPNECKAPGVIDSHLVMHQLTCN
GVLEGI-RICRKGFPNRMVYPDFKLRYMILAPAIMQAE-----------SEAKVAGAKCL
EAVGLDP---------DSYRIGHTKVFFRAGVLGQMEELRDE
>CofMhc1
AEDMADLTFLNEACVLHNLKQRYYNKFIYTYSGLFCVAINPYKRFPVYTHRCAKLYRGKR
-RSEVPPHIFAISDGAYVNMLTNAENQSMLITGESGAGKTENTKKVIAYFATVGASTKKD
PGSEKKG----------SLEDQVVQTNPVLEAFGNAKTVRNDNSSRFGKFIRIHFGPSGK
LAGADIETYLLEKARVI-SQQSLERSYHIFYQMMSGSVK-GLK-----------DYYFVS
QGKTTIPGLDDGEEMLVTDKAFDVLG-FTQEEKDNIYKITAAVMHMGGMKFKQR--GREE
QAEADGME-EGERVAKLLGVDC-QDMYKNLLKPRIKVGNEFVTQGRNK-DQVAYSVGAMS
KAMFDRLFKWLVKKCNETLDTKQKRQ-HFIGVLDIAGFEIFDYNGFEQLCINFTNEKLQQ
FFNHHMFVLEQEEYKKEGINWTFIDFGMDLLACIELIE---KPMGILSILEEESMFPKAT
DKTFEEKLNNNHLGKSPNFLKPKPPKPGQQAA-----------HFAIGHYAGQVPYNITG
WLEKNKDPLNDTVVDQYKKSSN-NLLIEIFADHPGQSGAAGGKDAGG--GGRGKKGG---
------GFSTVSSSYKEQLNNLMTTLRATQPHFVRCIIPNELKQPGVIDSHLVMHQLTCN
GVLEGI-RICRKGFPNRMVYPDFKLRYMILAPAAMAAE-----------AEPKKAAQACF
DSIGLDP---------DSYRIGHTKVFFRAGVLGQMEEFRDE
>LdMhc1 
VEDMADLTYLNDASVLHNLKQRYYSKLIYTYSGLFCVAINPYKRFPVYTNRCAKLYRGKR
-RNEVPPHIFAISDGAYVNMLTNHENQSMLITGESGAGKTENTKKVIAYFATVGASTKKA
TDDSVKKG---------NLEDQVVQTNPVLEAFGNAKTVRNDNSSRFGKFIRIHFGPTGK
LAGADIETYLLEKARVI-SQQSLERSYHIFYQIMSGAVA-GVKEKCLLSN-DIYDYNYVS
QGKVTIPNVDDGEECALTDEAFDILG-FTQEEKDNVYKITAAVMHMGCMKFKQR--GREE
QAEPDGTE-EGERVGKLLGVDT-AALYQAFVKPRIKVGNEFVTQGRNV-NQVSYSVGAMS
KAMFDRVFKFLVKKCNETLDTKQKRQ-HFIGVLDIAGFEIFDYNGFEQLCINFTNEKLQQ
FFNHHMFVLEQEEYTREGIVWQFIDFGMDLAACIELIE---KPMGILSILEEESMFPKAT
DKTFEEKLNTNHLGKSPNFQKPKPPKPGQQAA-----------HFTLGHYAGNVPYNITG
WLEKNKDPLNDTVVDLFKKGSN-KLLVEIFADHPGQSGGAAEKGGK------RTKGS---
------AFQTVSSLYREQLNNLMTTLRSTQPHFVRCIIPNELKQPGVIDSHLVMHQLTCN
GVLEGI-RICRKGFPNRMVYPDFKLRYMILAPATMAKE-----------KEAKEAARKCL
EEIGLDA---------DSYRVGHTKVFFRAGVLGQMEELRDE
>DepMhc1
VEDMADLTYLNDAAVLYNLKQRYYAKLIYTYSGLFCVAINPYKRYPVYTNRCAKLYRGKR
-RNEVPPHIFAISDGAYVNMLTNHENQSMLITGESGAGKTENTKKVIAYFATVGASTKKP
TEEQQKKG---------TLEDQVVQTNPVLEAFGNAKTVRNDNSSRFGKFIRIHFGPTGK
LAGADIETYLLEKARVI-SQQSLERSYHIFYQIMSGAVS-GLKEMCCLSN-DIKDYYFVS
QGKLTIPNIDDAEECSLTDQAFDILG-FTQEEKNDIYKITASVMHMGTMKFKQR--GREE
QAEADGTE-DGERVAKLLGVDT-TQLYTALVKPRIKVGNEFVTQGRNV-NQVSYSVGAMS
KAMFDRLFKFLVKKCNETLDTKQKRQ-HFIGVLDIAGFEIFDYNGFEQLCINFTNEKLQQ
FFNHHMFVLEQEEYTREGITWVFIDFGMDLAACIELIE---KPMGILSILEEESMFPKAT
DQTFVEKLNTNHLGKSPNYQKPKPPKPGQQAA-----------HFTLGHYAGNVPYNITG
WLEKNKDPLNDTVVDLFKKGTN-KLLCEIFSDHPGQSGGAEAKGAK------RTKGS---
------AFQTVSAMYREQLNNLMSTLRATQPHFVRCIIPNELKQPGLIDSHLVMHQLTCN
GVLEGI-RICRKGFPNRMVYPDFKLRYMILAPATMAAE-----------KEAKEAARKCL
EEIGLDP---------DSYRVGHTKVFFRAGVLGQMEELRDE
>LafMhc1
VEDMADLTYLNEASVLHNLKQRYYCKLIYTYSGLFCVAINPYKRYPVYTNRCAQIYRGKR
-RNEVPPHIFAISDGAYVNMLTNHENQSMLITGESGAGKTENTKKVIQYFAQIAPSGYKP
TFSS--GG---------NLEDQVVQTNPVLEAFGNAKTVRNDNSSRFGKFIRIHFGPAGK
LAGADIETYLLEKARVI-SQQTLERSYHIFYQMMSGAVET-LKPMCLLTD-RVEDYHFVA
QGKTTIPGVDDAEELLFTDQAFDVLG-FTQEEKDNIYKITAAVMHMGGMKFKQR--GREE
QAEADGTV-EGERVARLLGVDA-QDLYKNLLKPRIKVGNEFVTQGRNK-DQVTYSVGAMS
KAMFDRLFKWLVKKCNETLDTKQKRQ-HFIGVLDIAGFEIFDYNGFEQLCINFTNEKLQQ
FFNHHMFVLEQEEYKKEGINWAFIDFGMDLLACIELIE---KPMGILSILEEESMFPKAT
DKTFEEKLRNNHLGKSPNFQKPKPPKPGQVEA-----------HFAIVHYAGTVAYNLSG
WLEKNKDPLNDTVVDQFKKASN-KLLVEIFADHPGQSGGADTGGGKGG---KRTKGS---
------AFQTVSALYREQLNNLMTTLKSTQPHFVRCIIPNELKQAGVIDSHLVMHQLTCN
GVLEGI-RICRKGFPNRMVYPDFKLRYMILAPKTMTEE-----------KDPKTAASKCL
EEVGLDP---------ESYRIGHTKVFFRAGVLGQMEELRDE
>AogMhc1
VEDMADLTYLNDASVLHNLKQRYYSKLIYTYSGLFCVAINPYKRFPVYTNRCAKLYRGKR
-RNEVPPHIFAISDAAYVNMLTNHENQSMLITGESGAGKTENTKKVIAYFATVGASSKKP
TEEQAKKG---------NLEDQVVQTNPVLEAFGNAKTVRNDNSSRFGKFIRIHFGPTGK
LAGADIETYLLEKARVI-SQQSLERSYHIFYQIMSGAVP-GLKERCQLSN-DVHDYHYVS
QGKTTIPNVDDGEEMQLTDEAFDILG-FTQEEKDNVYRVTAAVMHMGCMKFKQR--GREE
QAEPDGTE-EGDRVGKLLGVEP-ALLYNALVKPRIKVGNEFVTQGRNV-AQVNYSVGAMS
KAMFDRTFKYLVKKCNETLDTKQKRQ-HFIGVLDIAGFEIFDYNGFEQLCINFTNEKLQQ
FFNHHMFVLEQEEYSREGIVWQFIDFGMDLAACIELIE---KPMGILSILEEESMFPKAT
DKTFEEKLNTNHLGKSPNFQKPKPPKPGQQAA-----------HFTLGHYAGNVPYNITG
WLEKNKDPLNDTVVDLFKKGSN-ALIVDIFADHPGQSGGAAEKGAK------RTKGS---
------AFQTVSSLYREQLNNLMTTLRSTQPHFVRCIIPNELKQPGMIDSHLVMHQLTCN
GVLEGI-RICRKGFPNRMVYPDFKLRYMILAPATMAKE-----------KDPKEACRKCL
EEVGLDA---------DSYRVGHTKVFFRAGVLGQMEELRDE
>PstMhc1
AEDMSNLTYLNDASVLHNLKQRYVAQLIYTYSGLFCVAINPYKRFPIYTQRCMALYRGKR
-RTEVPPHLFAISDNAYTAMLTNRENQSMLITGESGAGKTENTKKVIAYYASVGASTKK-
GEAKKGP----------SLEDQVVQTNPVLEAFGNAKTVRNDNSSRFGKFIRIHFGPMGK
LAGADIETYLLEKARVI-SQQTLERSYHIFYQMMSGGVP-NLKENCLLSD-DIYDYHFVS
QGKIEIPGMDDAEEMRLTDTAFDILG-FSQSYKDEIYKITAACMHIGEMKFKQR--PREE
QAEPDGTE-EGEKLAHLLGINA-GDLYKNLCKPKIRVGNEMVTKGQGM-VQVTSSLGALA
KAMFDRTFKWLVKKLNETLDTQQKRQ-YFIGVLDIAGFEIFDFNGFEQLCINFTNEKLQQ
FFNHHMFVLEQEEYTREGIEWVFIDFGLDLAACIELIE---KPLGILSILEEESMFPKAT
DKSFQDKLNANHLGKSPNFVKPRPPKPGQQEA-----------HFSIAHYAGTVPYNITG
WLEKNKDPVNDTVVDQFKKGSN-KLLGEIFEDHPGLGG--DDKGAAGGKGGGRKKGS---
------GFQTVSGLYREQLNRLMASLHSTQPHFVRCIIPNEMKQPGVIDAGLVMHQLTCN
GVLEGI-RICRKGFPNRMIYPDFKQRYTILAASAVPKGF----------VDAKKVCEAVL
EAIQLDK---------NDYRLGSTKVFFRAGVLGRLEELRDD
>CscMhc1
CEDMSNLTYLNDASVLHNLKQRYVAQLIYTYSGLFCVAINPYKRFPIYTNRAVQIYKGRR
-RTEVPPHLFAIADGAYNNMLTNRENQSMLITGESGAGKTENTKKVLAYFANVGASTPKK
GEEKKE--KKA------NLEDQVVQTNPVLEAFGNAKTVRNDNSSRFGKFIRIHFGPMGK
LAGADIETYLLEKARVI-SQQPLERSYHIFYQIMSEGIP-GTREKILLSD-NIYDYHFVS
QGKIEIPNVDDAEEFRLTDEAFDVLG-FTAQEKADIYAITSSVMHFGEMKFKQR--PREE
QAEPDGTE-EGERIAHLLGTNA-ADLYKNIVKPKIKVGNEMVTQGRNV-TQVVASVGAMA
KAIFDRIFKWLVKKLNETLDTKQKRQ-HFIGVLDIAGFEIFDYNGFEQLCINFTNEKLQQ
FFNHHMFVLEQEEYKREGIDWVFIDFGLDLQACIELIE---KPMGILSILEEESMFPKAT
DKSFEEKLKNNHLGKSPNFQKPKPPKPGQVEA-----------HFSIAHYAGTVPYNLTG
WLEKNKDPLNDTVVDQLKHASN-QLVNWIFEDHPGQ-SAAPDSGGG------RKKGS---
------AFQTVSGLYKEQLNRLMTSLHSTQPHFIRCIIPNETKTPGLIDAHLVMHQLTCN
GVLEGI-RICRKGFPNRIVYPDFKQRYTILAPNAVPKGF----------VEAKQVAEGVL
KAIQLDE---------NDYRLGLTKVFFRAGVLGRLEELRDD
>PstMhc2
CDDVSSLTYLNEASVLHNLRDRYYINLIYTYSGLFCVAINPYKRFPIYTNRVVQMYKGKR
-RGEMPPHIFAVSDGSYNDMLQNRENQSMLITGESGAGKTENTKKVIAYFANVGAASSKS
AKDKKDG----------NLEDQVIQTNPVLEAFGNAKTVRNDNSSRFGKFIRIHFGPMGK
LAGADIETYLLEKARVI-SQQPLERSYHIFYQIMSGKIK-KLKENLLLSD-DIHDYHFVS
QGKIDIPGVDDAEEMGLTDNGFDVLG-FTDEEKLNIYKITASVMHLGELHFKQR--PREE
QAEADGTE-AGEKVAHLLGLNA-ADMYKNLLKPKIRVGNELVTQGRNK-EQVVYSVGALS
KAMYDRLFKWLVKRVNETLDTKQKRQ-YFIGVLDIAGFEIFDFNSFEQLCINFTNEKLQQ
FFNHHMFVLEQEEYKREGIEWTFIDFGLDLQACIDLIE---KPMGVLSILEEESMFPKAS
DKTFEEKLKTNHLGKSPNFVKPKPPKPGQQEA-----------HFAIVHYAGTVPYNLCG
WLEKNKDPLNDTVVEQFKHASN-KLLNDIFEDHSGLGA--DDP----KKGGGRKKGS---
------GFQTVSNLYKEQLNKLMATLRSTQPHFVRCIIPNETKSPGVIDSHLVMHQLTCN
GVLEGI-RICRKGFPNRMVYPDFKHRYTILAPNSFPQGF----------VDAKKVTECIL
TAIQLEA---------NDYRLGHTKVFFRAGVLGRLEEMRDE
>CscMhc2
-----------------------------TYSGLFCVAINPYKRFPIYTNRVVQMYKGKR
-RTEMPPHIFAVSDGAYNDMLQ----------GESGAGKTENTKKVIAYFANVGAVSQKA
GKEKKEGSKKG------NLEDQVIQTNPVLEAFGNAKTVRNDNSSRFGKFIRIHFGPMGK
LAGADIETYLLEKARVI-SQQPLERSYHIFYQITSGQIA-DLKEKLCLSD-NIRDYHFVS
QGKIEIPGVNDGEEMGLTDNGFDVLG-FTDEEKTNIYKITASVMHLGEMKFKQR--PREE
QAEADGTE-EGEKVAHLLGLNA-ADLYKNLLKPKIKVGNEMVTQGRNK-EQVVYSVGALS
KAMYDRLFKWLVKRVNETLDTKQKRQ-HFIGVLDIAGFEIFDLNSFEQLCINFTNEKLQQ
FFNHHMFVLEQEEYKREGIEWTFIDFGLDLQACIDLIE---KPMGVLSILEEESMFPKAT
DKTFEEKLKTNHLGKSPNFVKPKPPKPGQVDA-----------HFAIVHYAGTVPYNLTN
WLEKNKDPLNDTVVDQFKHASN-KLLISIFEDHPGLGSDDPKKGGG------RKKGS---
------GFQTVSALYREQLNKLMTTLRQTQPHFVRCIIPNETKSPGVIDSHLVMHQLTCN
GVLEGI-RICRKGFPNRMLYPDFKHRYTILAPNAVPKGF----------VDAKNATECVL
AATQLEA---------NEYRMGHTKVFFRAGALGRLEELRDE
>AhrMhc1
SEDMADLTFLNEASVLHNLKQRYFNKMIYTYSGLFCVAINPYKRYPVYTQRCAKLYRGKR
-RNEVPPHIFAISDGAYVNMLTNSENQSMLITGESGAGKTENTKKVIAYFATVGASTKKE
DNPNQKKG---------SLEDQVVQTNPVLEAFGNAKTVRNDNSSRFGKFIRIHFGPSGK
LAGADIETYLLEKARVI-SQQSLERSYHIFYQMMSGAVP-NLKQNCLLSD-NINDYYFVS
QGKTTIPGMDDGEECTLTDQAFDVLG-FTQEEKDNIYKITAAVMHMGGMKFKQR--GREE
QAEADGTE-EGERVAKLLGCDC-ADMYKNLLKPRIKVGNEFVTQGRNK-DQVAYSVGAMS
KAMFDRLFKWLVKKCNETLDTKQKRQ-HFIGVLDIAGFEIFDYNGFEQLCINFTNEKLQQ
FFNHHMFVLEQEEYKKEGITWAFIDFGMDLLACIELIE---KPMGILSILEEESMFPKAT
DKTFEEKLNNNHLGKSPNFLKPKPPKPGQQAA-----------HFAIGHYAGNVPYNITG
WLEKNKDPLNDSVVDQYKKSSN-KLLVEIFADHPGQSG-GGDAGGGGGKGGRGKKGG---
------GFATVSSSYRDQLNNLMTTLRATQPHFVRCIIPNELKQPGLIDSHLVMHQLTCN
GVLEGI-RICRKGFPNRMVYPDFKLRYMILAPAIMTAE-----------KDPKIAAAKCF
ESIGLDP---------DSYRIGHTKVFFRAGVLGQMEEYRDE
>CecMhc1
IEDMADMTVLNTPCVLHNLRQRYYAKLIYTYSGLFCVAINPYKRYPVYTNRCAKMYRGKR
-RNEVPPHIFAISDGAYVDMLTNHVNQSMLITGESGAGKTENTKKVIAYFATVGASTKK-
DESQKNKG---------SLEDQVVQTNPVLEAFGNAKTVRNDNSSRFGKFIRIHFGPTGK
LAGADIETYLLEKARVI-SQQSLERSYHIFYQIMSGSVP-GVKDYCLLTN-NIYDYHIVS
QGKVTVASIDDNEEFQLTDQAFDILG-FTSQEKQDVYKITAAVMHMGGMKFKQR--GREE
QAEQDGEE-EGGRVAKLFGCDT-AELYKNLLKPRIKVGNEFVTQGRNV-QQVTNSIGALC
KGVFDRLFKWLVKKCNETLDTQQKRQ-HFIGVLDIAGFEIFDYNGFEQLCINFTNEKLQQ
FFNHHMFVLEQEEYKREGINWDFIDFGMDLLACIDLIE---KPMGILSILEEESMFPKAT
DQTFAEKLTNTHLGKSAPFQKPKPPKPGQQAA-----------HFAIGHYAGVVAYNITG
WLEKNKDPLNDTVVDQFKKSQN-KLLVEIFADHPGQSG-GGEQ----AKGGRGKKGG---
------GFATVSSAYKEQLNSLMTTLRSTQPHFVRCIIPNEMKQPGVVDAHLVMHQLTCN
GVLEGI-RICRKGFPNRMVYADFKQRYMILAPAIMVAE-----------KQPKNAAAKCL
ESVGLDP---------DMYRIGHTKVFFRAGVLGQMEEFRDE
>CelMhc1
VEDMADLTYLNDASVLYNLKQRYYHKLIYTYSGLFCVAINPYKRFPVYTLRCAKLYRGKR
-RNEVPPHIFAISDGAYVNMLTNKENQSMLITGESGAGKTENTKKVIAYFATVGASGKK-
DEAAEKKG---------TLEDQVVQTNPVLEAFGNAKTVRNDNSSRFGKFIRIHFGPSGK
LAGADIETYLLEKARVI-SQQTLERSYHIFYQIMSGAVK-GLKDMCLLSN-DIHDYYYVS
QGKTTIQGVDDCEEMQLTDQAFDVLG-FTQEEKDNIYKITAAVMHMGCMKFKQR--GREE
QAEPDGTE-EGDRVGRLLGIEG-ADLYKNFVKPRIKVGNEFVTQGRNV-NQVTYSLGAMS
KGMFDRLFKFLVKKCNETLDTKQKRQ-HFIGVLDIAGFEIFDYNGFEQLCINFTNEKLQQ
FFNHHMFVLEQEEYKREGIDWAFIDFGMDLLACIELIE---KPMGILSILEEESMFPKAT
DKTFEDKLNTNHLGKSPNFQKPKPPKPGCQAA-----------HFAIGHYAGVVSYNITG
WLEKNKDPLNDTVVDQYKKGTN-KLLCEIFADHPGQSGGADPSGGK---GGKRTKGS---
------AFMTVSALYKEQLNNLMTTLKSTQPHFVRCIIPNELKQPGVIDSHLVMHQLTCN
GVLEGI-RICRKGFPNRMVYPDFKLRYMILAPATMANE-----------PDPKTAAAKCL
KEVELDP---------ESYRIGHTKVFFRAGVLGQMEELRDD
>HepMhc1
VEDMADLTYLNEAAVLHNLRQRYYAKLIYTYSGLFCVAINPYKRFPVYTTRCAKLYRGKR
-RSEVPPHIFAISDGAYVNMLTNHENQSMLITGESGAGKTENTKKVIAYFATVGASQKK-
DPSQEKKG---------SLEDQVVQTNPVLEAFGNAKTVRNDNSSRFGKFIRIHFGPSGK
LAGADIETYLLEKARVI-SQQALERSYHIFYQMMSGSVP-GLKDMCLLTN-DVYDYNIIS
QGKTTIPNVDDGEECTLTDQAMDVLG-FTQEEKDNVYKITAAVMHMGRMQFKQR--GREE
QAEADGTE-DGDKVAKLLGVEM-QDLYKNLLKPRIKVGNEFVTQGRNK-DQVTNSVGALC
KGMFDRLFKWLVKKCNETLDTKQKRQ-HFIGVLDIAGFEIFDYNGFEQLCINFTNEKLQQ
FFNHHMFVLEQEEYTKEGIHWEFIDFGMDLLACIDLIE---KPMGILSILEEESMFPKAT
DQTFVEKLNNNHLGKSAPYLKPKPPKPGCQAA-----------HFAIGHYAGNVGYNITG
WLEKNKDPLNDTVVDQFKKGQN-KLLVEIFADHPGQSGDAGGGGGGKGAGGKRAKGS---
------AFQTVSSLYREQLNNLMTTLRSTQPHFVRCIIPNELKQPGLIDSHLVMHQLTCN
GVLEGI-RICRKGFPNRMVYPDFKLRYMILAPVAMTAE-----------KDPKEAARKCL
EEVGLDP---------ESYRIGHTKVFFRAGVLGQMEELRDD
>MudMhc1
IEDMADMTVLNTPCVLHNLRQRYYHKLIYTYSGLFCVAINPYKRYPVYTNRCAKMYRGKR
-RNEVPPHIFAISDGAYVDMLTNHVNQSMLITGESGAGKTENTKKVIAYFATVGAS-TKK
DESQKNKG---------SLEDQVVQTNPVLEAFGNAKTVRNDNSSRFGKFIRIHFGPTGK
LAGADIETYLLEKARVI-SQQSLERSYHIFYQIMSGSVP-GVKDYCLLSN-NIYDYHIVS
QGKVTVASIDDADEFNLTDQAFDILG-FTKQEKEDVYKITAAVMHMGGMKFKQR--GREE
QAEQDGEE-EGGRVAKLFGCDC-AELYKNLLKPRIKVGNEFVTQGRNV-QQVTNSIGALC
KGVFDRLFKWLVKKCNETLDTKQKRQ-HFIGVLDIAGFEIFDYNGFEQLCINFTNEKLQQ
FFNHHMFVLEQEEYKKEGINWDFIDFGMDLLACIDLIE---KPMGILSILEEESMFPKAT
DQTFAEKLTNTHLGKSAPFQKPKPPKPGQQAA-----------HFAIGHYAGVVSYNITG
WLEKNKDPLNDTVVDQFKKSKN-ALLVEIFADHPGQSGGAEQAK-----GGRGKKGG---
------GFATVSSGYKEQLNSLMTTLRSTQPHFVRCIIPNEMKQPGVVDAHLVMHQLTCN
GVLEGI-RICRKGFPNRMVYADFKQRYMILAPAIMTQE-----------KSPKNAAAKCL
ESVGLDP---------DMYRIGHTKVFFRAGVLGQMEEFRDE
>DhMhc1 
IEDMADMTVLNTPCVLQNVAERYYHKLIYTYSGLFCVAINPYKRYPVYTNRCAKMYRGKR
-RNEVPPHIWYFSDGAYVDMLTNHVNQSMLITGESGAGKTENTKKVIAYFATVGRSTKK-
DEFAENKG---------SLEDQVVQTNPVLEAFGNAKTVRNDNSSRFGKFIRIHFGPTGK
LAGADIETYLLEKARVI-SQQSLERSYHIFYQIMSGSVP-GVKEICGLSD-NIYDYHIVS
QGKVTVPSIDDAEEFNLTDQAFDILG-FTKQEKEDVYRITAAVMHMGGMKFKQR--GREE
QAEQDGEE-EGGRVSKLFGCDT-AELYKNLLKPRIKVGNEFVTQGRNV-QQVTNSIGALC
KGVFDRLFKWLVKKCNETLDTKQKRQ-HFIGVLDIAGFEIFDYNGFEQLCINFTNEKLQQ
FFNHVMFVLEQEEYTKEGIHWDFIDFGMDLLACIELIE---KPMGILSILEEESMFPKAT
DQTFSEKLTNTHLGKSAPFQKPKPPKPGQQAA-----------HFAIGHYAGVVAYNITG
WLEKNKDPLNDTVADQFKKSQN-KLLIEIFADHPGQSGGGEQAK-----GGRGKKGG---
------GFATVSSAYKEQLNSLMSILRSTQPHFVRCIIPNEMKQPGVVDAHLVMHQLTCN
GVLEGI-RICRKGFPNRMVYPDFKMRYMILAPAVMAAE-----------KLPKNAATKCL
EAVGLDQ---------DLYRIGNTKVFFLAGVLGQMEEFRDE
>DmoMhc1
IEDMADMTVLNTPCVLHNLRQRYYHKLIYTYSGLFCVAINPYKRYPVYTNRCAKMYRGKR
-RNEVPPHIFAISDGAYVDMLTNHVNQSMLITGESGAGKTENTKKVIAYFATVGASTKK-
DESQKNKG---------SLEDQVVQTNPVLEAFGNAKTVRNDNSSRFGKFIRIHFGPTGK
LAGADIETYLLEKARVI-SQQSLERSYHIFYQIMSGAVP-GVKDICLLTD-NIYDYHIVS
QGKVTVPSIDDSEEFILTDQAFDILG-FTKQEKEDVYKITAAVMHMGGMKFKQR--GREE
QAEQDGEE-EGGRVSKLFGCDT-AELYKNLLKPRIKVGNEFVTQGRNV-QQVTNSIGALC
KGVFDRLFKWLVKKCNETLDTKQKRQ-HFIGVLDIAGFEIFDYNGFEQLCINFTNEKLQQ
FFNHVMFVLEQEEYTKEGIHWDFIDFGMDLLACIELIE---KPMGILSILEEESMFPKAT
DQTFSEKLTNTHLGKSAPFQKPKPPKPGQQAA-----------HFAIGHYAGVVAYNITG
WLEKNKDPLNDTVVDQFKKSQN-KLLIEIFADHPGQSGGGEQAK-----GGRGKKGG---
------GFATVSSAYKEQLNSLMTTLRSTQPHFVRCIIPNEMKQPGMVDAHLVMHQLTCN
GVLEGI-RICRKGFPNRMVYPDFKMRYMILAPAVMAAE-----------KLPKNAATKCL
EAVGLDP---------DLYRIGNTKVFFRAGVLGQMEEFRDE
>DvMhc1 
IEDMADMTVLNTPCVLHNLRQRYYHKLIYTYSGLFCVAINPYKRYPVYTNRCAKMYRGKR
-RNEVPPHIFAISDGAYVDMLTNHVNQSMLITGESGAGKTENTKKVIAYFATVGASGKK-
DESQKNKG---------SLEDQVVQTNPVLEAFGNAKTVRNDNSSRFGKFIRIHFGPSGK
LAGADIETYLLEKARVI-SQQSLERSYHIFYQIMSGAVA-GVKEICGLTD-NIYDYHIVS
QGKVTVPSIDDSEEFHLTDQAFDILG-FTKQEKEDVYKITAAVMHMGGMKFKQR--GREE
QAEQDGEE-EGGRVSKLFGCDT-AELYKNLLKPRIKVGNEFVTQGRNV-QQVTNSIGALC
KGVFDRLFKWLVKKCNETLDTKQKRQ-HFIGVLDIAGFEIFDYNGFEQLCINFTNEKLQQ
FFNHVMFVLEQEEYTKEGIHWDFIDFGMDLLACIELIE---KPMGILSILEEESMFPKAT
DQTFSEKLTNTHLGKSAPFQKPKPPKPGQQAA-----------HFAIGHYAGVVAYNITG
WLEKNKDPLNDTVVDQFKKSQN-KLLIEIFADHPGQSGGGEQAK-----GGRGKKGG---
------GFATVSSAYKEQLNSLMTTLRSTQPHFVRCIIPNEMKQPGMVDAHLVMHQLTCN
GVLEGI-RICRKGFPNRMVYPDFKMRYMILAPAAMAAE-----------KLPKNAATKCL
EAVGLDQ---------DLYRIGNTKVFFRAGVLGQMEEFRDE
>DgMhc1 
LEDMADMTVLNTPCVLHNLRQRYYAKLIYTYSGLFCVAINPYKRYPVYTNRCAKMYRGKR
-RNEVPPHIFAISDGAYVDMLTNHVNQSMLITGESGAGKTENTKKVIAYFATVGASTKK-
DESQKNKG---------SLEDQVVQTNPVLEAFGNAKTVRNDNSSRFGKFIRIHFGPTGK
LAGADIETYLLEKARVI-SQQSLERSYHIFYQIMSGAVA-GVKEICGLSD-NIYDYHIVS
QGKVTVPSIDDNEEMNLTDQAFDILG-FTKEEKENVYRITAAVMHMGGMKFKQR--GREE
QAEQDGEE-EGGRVSKLFGCDT-AELYKNLLKPRIKVGNEFVTQGRNV-QQVTNSIGALC
KGVFDRLFKWLVKKCNETLDTKQKRQ-HFIGVLDIAGFEIFDYNGFEQLCINFTNEKLQQ
FFNHVMFVLEQEEYTKEGIHWDFIDFGMDLLACIELIE---KPMGILSILEEESMFPKAT
DQTFSEKLTNTHLGKSAPFQKPKPPKPGQQAA-----------HFAIGHYAGVVAYNITG
WLEKNKDPLNDTVVDQFKKSQN-KLLIEIFADHPGQSGTAEQAK-----GGRGKKGG---
------GFATVSSAYKEQLNSLMAILRSTQPHFVRCIIPNEMKQPGMVDAHLVMHQLTCN
GVLEGI-RICRKGFPNRMIYPDFKMRYMILAPAVMAAE-----------KLPKNAATKCL
EAVGLDQ---------DLYRIGNTKVFFRAGVLGQMEEFRDE
>DaMhc1 
IEDMADMTVLNTPCVLHNLRQRYYAKLIYTYSGLFCVAINPYKRYPVYTNRCAKMYRGKR
-RNEVPPHIFAISDGAYVDMLTNHVNQSMLITGESGAGKTENTKKVIAYFATVGASTKK-
DESQKNKG---------SLEDQVVQTNPVLEAFGNAKTVRNDNSSRFGKFIRIHFGPTGK
LAGADIETYLLEKARVI-SQQSLERSYHIFYQIMSGSVA-GVKDICLLTD-NIYDYHIVS
QGKVTVPSIDDAEEFSLTDQAFDILG-FTKQEKEDVYRITAAVMHMGGMKFKQR--GREE
QAEQDGEE-EGGRVSKLFGCDT-AELYKNLLKPRIKVGNEFVTQGRNV-QQVTNSIGALC
KGVFDRLFKWLVKKCNETLDTQQKRQ-HFIGVLDIAGFEIFDYNGFEQLCINFTNEKLQQ
FFNHHMFVLEQEEYKKEGINWDFIDFGMDLLACIDLIE---KPMGILSILEEESMFPKAT
DQTFSEKLTNTHLGKSAPFQKPKPPKPGQQAA-----------HFAIGHYAGVVAYNITG
WLEKNKDPLNDTVVDQFKKSQN-KLLIEIFADHAGQSGGGEQAK-----GGRGKKGG---
------GFATVSSAYKEQLNSLMTTLRSTQPHFVRCIIPNEMKQPGLVDAHLVMHQLTCN
GVLEGI-RICRKGFPNRMVYPDFKMRYMILAPAIMAAE-----------KVAKNAAGKCL
EAVGLDP---------DMYRIGHTKVFFRAGVLGQMEEFRDE
>DmMhc1 
IEDMADMTVLNTPCVLHNLRQRYYAKLIYTYSGLFCVAINPYKRYPVYTNRCAKMYRGKR
-RNEVPPHIFAISDGAYVDMLTNHVNQSMLITGESGAGKTENTKKVIAYFATVGAS-KKT
DEAAKSKG---------SLEDQVVQTNPVLEAFGNAKTVRNDNSSRFGKFIRIHFGPTGK
LAGADIETYLLEKARVI-SQQSLERSYHIFYQIMSGSVP-GVKDICLLTD-NIYDYHIVS
QGKVTVASIDDAEEFSLTDQAFDILG-FTKQEKEDVYRITAAVMHMGGMKFKQR--GREE
QAEQDGEE-EGGRVSKLFGCDT-AELYKNLLKPRIKVGNEFVTQGRNV-QQVTNSIGALC
KGVFDRLFKWLVKKCNETLDTQQKRQ-HFIGVLDIAGFEIFEYNGFEQLCINFTNEKLQQ
FFNHIMFVMEQEEYKKEGINWDFIDFGMDLLACIDLIE---KPMGILSILEEESMFPKAT
DQTFSEKLTNTHLGKSAPFQKPKPPKPGQQAA-----------HFAIAHYAGCVSYNITG
WLEKNKDPLNDTVVDQFKKSQN-KLLIEIFADHAGQSGGGEQAK-----GGRGKKGG---
------GFATVSSAYKEQLNSLMTTLRSTQPHFVRCIIPNEMKQPGVVDAHLVMHQLTCN
GVLEGI-RICRKGFPNRMMYPDFKMRYMILAPAIMAAE-----------KVAKNAAGKCL
EAVGLDP---------DMYRIGHTKVFFRAGVLGQMEEFRDE
>DsuMhc1
IEDMADMTVLNTPCVLHNLRQRYYAKLIYTYSGLFCVAINPYKRYPVYTNRCAKMYRGKR
-RNEVPPHIFAISDGAYVDMLTNHVNQSMLITGESGAGKTENTKKVIAYFATVGAS-KKT
EEAAKSKG---------SLEDQVVQTNPVLEAFGNAKTVRNDNSSRFGKFIRIHFGPTGK
LAGADIETYLLEKARVI-SQQSLERSYHIFYQIMSGSVA-GVKDICLLTD-NIYDYHIVS
QGKVTVASIDDAEEFSLTDQAFDILG-FTKQEKEDVYRITAAVMHMGGMKFKQR--GREE
QAEQDGEE-EGGRVSKLFGCDT-AELYKNLLKPRIKVGNEFVTQGRNV-QQVTNSIGALC
KGVFDRLFKWLVKKCNETLDTQQKRQ-HFIGVLDIAGFEIFDYNGFEQLCINFTNEKLQQ
FFNHIMFVMEQEEYKKEGINWDFIDFGMDLLACIDLIE---KPMGILSILEEESMFPKAT
DQTFSEKLTNTHLGKSAPFQKPKPPKPGQQAA-----------HFAIGHYAGCVSYNITG
WLEKNKDPLNDTVVDQFKKSQN-KLLIEIFADHAGQSGGGEQAK-----GGRGKKGG---
------GFATVSSAYKEQLNSLMTTLRSTQPHFVRCIIPNEMKQPGMVDAHLVMHQLTCN
GVLEGI-RICRKGFPNRMVYPDFKMRYMILAPAIMAAE-----------KVAKNAAAKCL
EAVGLDP---------DMYRIGHTKVFFRAGVLGQMEEFRDE
>DomMhc1
LEDMADMTVLNTPCVLHNLRQRYYAKLIYTYSGLFCVAINPYKRYPVYTNRCAKMYRGKR
-RNEVPPHIFAISDGAYVDMLTNHVNQSMLITGESGAGKTENTKKVIAYFATVGASTKKE
DPEAKKKG---------SLEDQVVQTNPVLEAFGNAKTVRNDNSSRFGKFIRIHFGPTGK
LAGADIETYLLEKARVI-SQQSLERSYHIFYQIMSGSVA-GVKDICLLSE-NIYDYHIVS
QGKVTVASIDDSEEFNLTDQAFDILG-FTKQEKEDVYRITAAVMHMGGMKFKQR--GREE
QAEQDGEE-EGGRVSKLFGCDP-AELYKNLLKPRIKVGNEFVTQGRNV-QQVSNSIGALC
KGVFDRLFKWLVKKCNETLDTKQKRQ-HFIGVLDIAGFEIFDYNGFEQLCINFTNEKLQQ
FFNHVMFVMEQEEYKKEGINWDFIDFGMDLLACIELIE---KPMGILSILEEESMFPKAT
DQTFSEKLTNTHLGKSAPFQKPKPPKPGQQAA-----------HFAIGHYAGCVSYNITG
WLEKNKDPLNDTVVDQFKKSQN-KLLIEIFADHPGQSGGGEQAK-----GGRGKKGG---
------GFATVSSAYKEQLNSLMAILRSTQPHFVRCIIPNEMKQPGLVDAHLVMHQLTCN
GVLEGI-RICRKGFPNRMVYPDFKMRYMILAPAIMTAE-----------KLAKNAAGKCL
EAVGLDP---------DMYRIGHTKVFFRAGVLGQMEEFRDE
>DraMhc1
------------------------------------------------------------
------------------------------------------------------------
------------------------------------------------------------
-------------------------------------------DMCFLSD-NIYDYFNVS
QGKVTVPSIDDSEEFQLAD-----------------------------------------
------------------------------------------------------------
------------------------------------------YNGFEQLCINFTNEKLQQ
FFNHHMFVLEQEEYKKEGIEWAFIDFGMDLLACIDLIE---KPMGILSILEEESMFPKAT
DQTFSEKLTNTHLGKSAPFQKPKPPKPGQQAA-----------HFAIGHYAGVVAYNITG
WLEKNKDPLNDTVVDQFKKSQN-KLLIEIFADHAGQSGGGEQAK-----GGRGKKGG---
------GFATVSSAYKEQLNSLMTTLRSTQPHFVRCIIPNEMKQPGVVDAHLVMHQLTCN
GVLEGI-RICRKGFPNRMVYPDFKMRYMILAPAVMAAE-----------KLPKNAATKCL
EAVGLDA---------DLYRIGNTKVFFRAGVLGQMEEFRDE
>DbMhc1 
IEDMADMTVLNTPCVLHNLRQRYYAKLIYTYSGLFCVAINPYKRYPVYTNRCAKMYRGKR
-RNEVPPHIFAISDGAYVDMLTNHVNQSMLITGESGAGKTENTKKVIAYFATVGAS-KKT
DEAAKNKG---------SLEDQVVQTNPVLEAFGNAKTVRNDNSSRFGKFIRIHFGPTGK
LAGADIETYLLEKARVI-SQQSLERSYHIFYQIMSGSVP-GVKDICLLTD-NIYDYHIVS
QGKVTVASIDDAEEFSLTDQAFDILG-FTKQEKEDVYRITAAVMHMGGMKFKQR--GREE
QAEQDGEE-EGGRVSKLFGCDT-AELYKNLLKPRIKVGNEFVTQGRNV-QQVTNSIGALC
KGVFDRLFKWLVKKCNETLDTQQKRQ-HFIGVLDIAGFEIFDYNGFEQLCINFTNEKLQQ
FFNHIMFVMEQEEYKKEGINWDFIDFGMDLLACIDLIE---KPMGILSILEEESMFPKAT
DQTFSEKLTNTHLGKSAPFQKPKPPKPGQQAA-----------HFAIGHYAGCVSYNITG
WLEKNKDPLNDTVVDQFKKSQN-KLLIEIFADHPGQSGGGEQAK-----GGRGKKGG---
------GFATVSSAYKEQLNSLMTTLRSTQPHFVRCIIPNEMKQPGVVDAHLVMHQLTCN
GVLEGI-RICRKGFPNRMVYPDFKMRYMILAPAIMAAE-----------KVAKNAAAKCL
EAVGLDP---------DMYRIGHTKVFFRAGVLGQMEEFRDE
>DrbMhc1
IEDMADMTVLNTPCVLHNLRQRYYAKLIYTYSGLFCVAINPYKRYPVYTNRCAKMYRGKR
-RNEVPPHIFAISDGAYVDMLTNHVNQSMLITGESGAGKTENTKKVIAYFATVGAS-TKK
DESQKNKG---------SLEDQVVQTNPVLEAFGNAKTVRNDNSSRFGKFIRIHFGPTGK
LAGADIETYLLEKARVI-SQQSLERSYHIFYQIMSGSVA-GVKDICLLTD-NIYDYHIVS
QGKVTVPSIDDAEEFSLTDQAFDILG-FTKQEKEDVYRITAAVMHMGGMKFKQR--GREE
QAEQDGEE-EGGRVSKLFGCDT-AELYKNLLKPRIKVGNEFVTQGRNV-QQVTNSIGALC
KGVFDRLFKWLVKKCNETLDTQQKRQ-HFIGVLDIAGFEIFDYNGFEQLCINFTNEKLQQ
FFNHHMFVLEQEEYKKEGINWDFIDFGMDLLACIDLIE---KPMGILSILEEESMFPKAT
DQTFSEKLTNTHLGKSAPFQKPKPPKPGQQAA-----------HFAIGHYAGVVAYNITG
WLEKNKDPLNDTVVDQFKKSQN-KLLIEIFADHAGQSGGGEQAK-----GGRGKKGG---
------GFATVSSAYKEQLNSLMTTLRSTQPHFVRCIIPNEMKQPGLVDAHLVMHQLTCN
GVLEGI-RICRKGFPNRMVYPDFKMRYMILAPAIMAAE-----------KVAKTAAGKCL
EAVGLDP---------DMYRIGHTKVFFRAGVLGQMEEFRDE
>DreMhc1
IEDMADMTVLNTPCVLHNLRQRYYAKLIYTYSGLFCVAINPYKRYPVYTNRCAKMYRGKR
-RNEVPPHIFAISDGAYVDMLTNHVNQSMLITGESGAGKTENTKKVIAYFATVGAS-KKT
DEAAKSKG---------SLEDQVVQTNPVLEAFGNAKTVRNDNSSRFGKFIRIHFGPTGK
LAGADIETYLLEKARVI-SQQSLERSYHIFYQIMSGSVP-GVKDICLLTD-NIYDYHIVS
QGKVTVASIDDAEEFSLTDQAFDILG-FTKQEKEDVYRITAAVMHMGGMKFKQR--GREE
QAEQDGEE-EGGRVSKLFGCDT-AELYKNLLKPRIKVGNEFVTQGRNV-QQVTNSIGALC
KGVFDRLFKWLVKKCNETLDTQQKRQ-HFIGVLDIAGFEIFEYNGFEQLCINFTNEKLQQ
FFNHIMFVMEQEEYKKEGINWDFIDFGMDLLACIDLIE---KPMGILSILEEESMFPKAT
DQTFSEKLTNTHLGKSAPFQKPKPPKPGQQAA-----------HFAIGHYAGCVSYNITG
WLEKNKDPLNDTVVDQFKKSQN-KLLIEIFADHAGQSGGGEQAK-----GGRGKKGG---
------GFATVSSAYKEQLNSLMTTLRSTQPHFVRCIIPNEMKQPGVVDAHLVMHQLTCN
GVLEGI-RICRKGFPNRMVYPDFKMRYMILAPAIMAAE-----------KVAKNAAGKCL
EAVGLDP---------DMYRIGHTKVFFRAGVLGQMEEFRDE
>DrrMhc1
IEDMADMTVLNTPCVLHNLRQRYYAKLIYTYSGLFCVAINPYKRYPVYTNRCAKMYRGKR
-RNEVPPHIFAISDGAYVDMLTNHVNQSMLITGESGAGKTENTKKVIAYFATVGAS-KKT
EEAAKNKG---------SLEDQVVQTNPVLEAFGNAKTVRNDNSSRFGKFIRIHFGPTGK
LAGADIETYLLEKARVI-SQQSLERSYHIFYQIMSGSVA-GVKDFCLLTD-NIYDYHIVS
QGKVTVASIDDAEEFSLTDQAFDILG-FTKQEKEDVYRITAAVMHMGGMKFKQR--GREE
QAEQDGEE-EGGRVSKLFGCDT-AELYKNLLKPRIKVGNEFVTQGRNV-QQVTNSIGALC
KGVFDRLFKWLVKKCNETLDTQQKRQ-HFIGVLDIAGFEIFEYNGFEQLCINFTNEKLQQ
FFNHIMFVMEQEEYKKEGINWDFIDFGMDLLACIDLIE---KPMGILSILEEESMFPKAT
DQTFSEKLTNTHLGKSAPFQKPKPPKPGQQAA-----------HFAIGHYAGCVSYNITG
WLEKNKDPLNDTVVDQFKKSQN-KLLIEIFADHAGQSGGGEQAK-----GGRGKKGG---
------GFATVSSAYKEQLNSLMTTLRSTQPHFVRCIIPNEMKQPGMVDAHLVMHQLTCN
GVLEGI-RICRKGFPNRMVYPDFKMRYMILAPAIMAAE-----------KVAKNAAGKCL
EAVGLDP---------DMYRIGHTKVFFRAGVLGQMEEFRDE
>DeMhc1 
IEDMADMTVLNTPCVLHNLRQRYYAKLIYTYSGLFCVAINPYKRYPVYTNRCAKMYRGKR
-RNEVPPHIFAISDGAYVDMLTNHVNQSMLITGESGAGKTENTKKVIAYFATVGAS-KKT
DESAKNKG---------SLEDQVVQTNPVLEAFGNAKTVRNDNSSRFGKFIRIHFGPTGK
LAGADIETYLLEKARVI-SQQSLERSYHIFYQIMSGSVP-GVKDICLLTD-NIYDYHIVS
QGKVTVASIDDAEEFSLTDQAFDILG-FTKQEKEDVYRITAAVMHMGGMKFKQR--GREE
QAEQDGEE-EGGRVSKLFGCDT-QELYKNLLKPRIKVGNEFVTQGRNV-QQVTNSIGALC
KGVFDRLFKWLVKKCNETLDTQQKRQ-HFIGVLDIAGFEIFEYNGFEQLCINFTNEKLQQ
FFNHIMFVMEQEEYKKEGINWDFIDFGMDLLACIDLIE---KPMGILSILEEESMFPKAT
DQTFSEKLTNTHLGKSAPFQKPKPPKPGQQAA-----------HFAIGHYAGCVSYNITG
WLEKNKDPLNDTVVDQFKKSQN-KLLIEIFADHPGQSGGGEQAK-----GGRGKKGG---
------GFATVSSAYKEQLNSLMTTLRSTQPHFVRCIIPNEMKQPGVVDAHLVMHQLTCN
GVLEGI-RICRKGFPNRMVYPDFKMRYMILAPAIMAAE-----------KVAKNAAAKCL
EAVGLDP---------DMYRIGHTKVFFRAGVLGQMEEFRDE
>DrfMhc1
IEDMADMTVLNTPCVLHNLRQRYYAKLIYTYSGLFCVAINPYKRYPVYTNRCAKMYRGKR
-RNEVPPHIFAISDGAYVDMLTNHVNQSMLITGESGAGKTENTKKVIAYFATVGAS-KKT
DEAAKNKG---------SLEDQVVQTNPVLEAFGNAKTVRNDNSSRFGKFIRIHFGPTGK
LAGADIETYLLEKARVI-SQQSLERSYHIFYQIMSGSVA-GVKDICLLTD-NIYDYHIVS
QGKVTVASIDDAEEFSLTDQAFDILG-FTKQEKEDVYRITAAVMHMGGMKFKQR--GREE
QAEQDGEE-EGGRVSKLFGCDT-AELYKNLLKPRIKVGNEFVTQGRNV-QQVTNSIGALC
KGVFDRLFKWLVKKCNETLDTQQKRQ-HFIGVLDIAGFEIFEYNGFEQLCINFTNEKLQQ
FFNHIMFVMEQEEYKKEGINWDFIDFGMDLLACIDLIE---KPMGILSILEEESMFPKAT
DQTFSEKLTNTHLGKSAPFQKPKPPKPGQQAA-----------HFAIGHYAGCVSYNITG
WLEKNKDPLNDTVVDQFKKSQN-KLLIEIFADHPGQSGGGEQAK-----GGRGKKGG---
------GFATVSSAYKEQLNSLMTTLRSTQPHFVRCIIPNEMKQPGVVDAHLVMHQLTCN
GVLEGI-RICRKGFPNRMVYPDFKMRYMILAPAIMAAE-----------KVAKNAAAKCL
EAVGLDP---------DMYRIGHTKVFFRAGVLGQMEEFRDE
>DkMhc1 
IEDMADMTVLNTPCVLHNLRQRYYAKLIYTYSGLFCVAINPYKRYPVYTNRCAKMYRGKR
-RNEVPPHIFAISDGAYVDMLTNHVNQSMLITGESGAGKTENTKKVIAYFATVGAS-TKK
DESQKNKG---------SLEDQVVQTNPVLEAFGNAKTVRNDNSSRFGKFIRIHFGPTGK
LAGADIETYLLEKARVI-SQQSLERSYHIFYQIMSGSVA-GVKDICLLTD-NIYDYHIVS
QGKVTVPSIDDAEEFSLTDQAFDILG-FTKQEKEDVYRITAAVMHMGGMKFKQR--GREE
QAEQDGEE-EGGRVSKLFGCDT-AELYKNLLKPRIKVGNEFVTQGRNV-QQVTNSIGALC
KGVFDRLFKWLVKKCNETLDTQQKRQ-HFIGVLDIAGFEIFDYNGFEQLCINFTNEKLQQ
FFNHIMFVMEQEEYKKEGINWDFIDFGMDLLACIDLIE---KPMGILSILEEESMFPKAT
DQTFSEKLTNTHLGKSAPFQKPKPPKPGQQAA-----------HFAIGHYAGVVAYNITG
WLEKNKDPLNDTVVDQFKKSQN-KLLIEIFADHAGQSGGGEQAK-----GGRGKKGG---
------GFATVSSAYKEQLNSLMTTLRSTQPHFVRCIIPNEMKQPGMVDAHLVMHQLTCN
GVLEGI-RICRKGFPNRMVYPDFKMRYMILAPAVMTAE-----------KLAKNAAAKCL
EAVGLDP---------DMYRIGHTKVFFRAGVLGQMEEFRDE
>DtMhc1 
IEDMADMTVLNTPCVLHNLRQRYYAKLIYTYSGLFCVAINPYKRYPVYTNRCAKMYRGKR
-RNEVPPHIFAISDGAYVDMLTNHVNQSMLITGESGAGKTENTKKVIAYFATVGAS-KKT
EESAKSKG---------SLEDQVVQTNPVLEAFGNAKTVRNDNSSRFGKFIRIHFGPTGK
LAGADIETYLLEKARVI-SQQSLERSYHIFYQIMSGSVA-GVKDTCLLTD-NIYDYHIVS
QGKVTVASIDDAEEFSLTDQAFDILG-FTKQEKEDVYRITAAVMHMGGMKFKQR--GREE
QAEQDGEE-EGGRVSKLFGCDT-AELYKNLLKPRIKVGNEFVTQGRNV-QQVTNSIGALC
KGVFDRLFKWLVKKCNETLDTQQKRQ-HFIGVLDIAGFEIFDYNGFEQLCINFTNEKLQQ
FFNHIMFVMEQEEYKKEGINWDFIDFGMDLLACIDLIE---KPMGILSILEEESMFPKAT
DQTFSEKLTNTHLGKSAPFQKPKPPKPGQQAA-----------HFAIGHYAGCVSYNITG
WLEKNKDPLNDTVVDQFKKSQN-KLLIEIFADHAGQSGGGEQAK-----GGRGKKGG---
------GFATVSSAYKEQLNSLMTTLRSTQPHFVRCIIPNEMKQPGVVDAHLVMHQLTCN
GVLEGI-RICRKGFPNRMVYPDFKMRYMILAPAIMAAE-----------KVAKNAAGKCL
EAVGLDP---------DMYRIGHTKVFFRAGVLGQMEEFRDE
>DerMhc1
IEDMADMTVLNTPCVLHNLRQRYYAKLIYTYSGLFCVAINPYKRYPVYTNRCAKMYRGKR
-RNEVPPHIFAISDGAYVDMLTNHVNQSMLITGESGAGKTENTKKVIAYFATVGAS-KKT
DETAKSKG---------SLEDQVVQTNPVLEAFGNAKTVRNDNSSRFGKFIRIHFGPTGK
LAGADIETYLLEKARVI-SQQSLERSYHIFYQIMSGSVA-GVKDICLLTD-NIYDYHIVS
QGKVTVASIDDAEEFSLTDQAFDILG-FTKQEKEDVYRITAAVMHMGGMKFKQR--GREE
QAEQDGEE-EGGRVSKLFGCDT-AELYKNLLKPRIKVGNEFVTQGRNV-QQVTNSIGALC
KGVFDRLFKWLVKKCNETLDTQQKRQ-HFIGVLDIAGFEIFEYNGFEQLCINFTNEKLQQ
FFNHIMFVMEQEEYKKEGINWDFIDFGMDLLACIDLIE---KPMGILSILEEESMFPKAT
DQTFSEKLTNTHLGKSAPFQKPKPPKPGQQAA-----------HFAIAHYAGCVSYNITG
WLEKNKDPLNDTVVDQFKKSQN-KLLIEIFADHAGQSGGGEQAK-----GGRGKKGG---
------GFATVSSAYKEQLNSLMTTLRSTQPHFVRCIIPNEMKQPGVVDAHLVMHQLTCN
GVLEGI-RICRKGFPNRMMYPDFKMRYMILAPAIMAAE-----------KVAKNAAGKCL
EAVGLDP---------DMYRIGHTKVFFRAGVLGQMEEFRDE
>DyMhc1 
IEDMADMTVLNTPCVLHNLRQRYYAKLIYTYSGLFCVAINPYKRYPVYTNRCAKMYRGKR
-RNEVPPHIFAISDGAYVDMLTNHVNQSMLITGESGAGKTENTKKVIAYFATVGAS-KKT
DETAKSKG---------SLEDQVVQTNPVLEAFGNAKTVRNDNSSRFGKFIRIHFGPTGK
LAGADIETYLLEKARVI-SQQSLERSYHIFYQIMSGSVA-GVKDFCLLTD-NIYDYHIVS
QGKVTVASIDDAEEFSLTDQAFDILG-FTKQEKEDVYRITAAVMHMGGMKFKQR--GREE
QAEQDGEE-EGGRVSKFFGCDT-AELYKNLLKPRITVGNEFVTQGRNV-QQVTNSIGALC
KGVFDRLFKWVVKNCNETLDTHHKRD-PFIGVLYIAGFEIFEYNGFEQLCINFTNEKLQQ
FFNHIMFVMEQEEYKKEGINWDFIDFGMDLLACIDLIE---KPMGILSILEEESMFPKAT
DQTFSEKLTNTHLGKSAPFQKPKPPKPGQQAA-----------HFAIAHYAGCVSYNITG
WLEKNKDPLNDTVVDQFKKSQN-KLLIEIFADHAGQSGGGEQAK-----GGRGKKGG---
------GFATVSSAYKEQLNSLMTTLRSTQPHFVRCIIPNEMKQPGVVDAHLVMHQLTCN
GVLEGI-RICRKGFPNRMMYPDFKMRYQILNPRGIKDL-----------DCPKKASKVLI
ESTELNE---------DLYRLGHTKVFFRAGVLGQMEEFRDE
>DseMhc1
IEDMADMTVLNTPCVLHNLRQRYYAKLIYTYSGLFCVAINPYKRYPVYTNRCAKMYRGKR
-RNEVPPHIFAISDGAYVDMLTNHVNQSMLITGESGAGKTENTKKVIAYFATVGAS-KKT
DETAKSKG---------SLEDQVVQTNPVLEAFGNAKTVRNDNSSRFGKFIRIHFGPTGK
LAGADIETYLLEKARVI-SQQSLERSYHIFYQIMSGSVA-GVKDICLLTD-NIYDYHIVS
QGKVTVASIDDAEEFSLTDQAFDILG-FTKQEKEDVYKITAAVMHMGGMKFKQR--GREE
QAEQDGEE-EGGRVSKLFGCDT-AELYKNLLKPRIKVGNEFVTQGRNV-QQVTNSIGALC
KGVFDRLFKWLVKKCNETLDTQQKRQ-HFIGVLDIAGFEIFEYNGFEQLCINFTNEKLQQ
FFNHIMFVMEQEEYKKEGINWDFIDFGMDLLACIDLIE---KPMGILSILEEESMFPKAT
DQTFSEKLTNTHLGKSAPFQKPKPPKPGQQAA-----------HFAIAHYAGCVSYNITG
WLEKNKDPLNDTVVDQFKKSQN-KLLIEIFADHAGQSGGGEQAK-----GGRGKKGG---
------GFATVSSAYKEQLNSLMTTLRSTQPHFVRCIIPNEMKQPGVVDAHLVMHQLTCN
GVLEGI-RICRKGFPNRMMYPDFKMRYMILAPAIMAAE-----------KVAKNAAGKCL
EAVGLDP---------DMYRIGHTKVFFRAGVLGQMEEFRDE
>Dss_aMhc1
IEDMADMTVLNTPCVLHNLRQRYYAKLIYTYSGLFCVAINPYKRYPVYTNRCAKMYRGKR
-RNEVPPHIFAISDGAYVDMLTNHVNQSMLITGESGAGKTENTKKVIAYFATVGAS-KKT
DEAAKSKG---------SLEDQVVQTNPVLEAFGNAKTVRNDNSSRFGKFIRIHFGPTGK
LAGADIETYLLEKARVI-SQQSLERSYHIFYQIMSGSVA-GVKDICLLTD-NIYDYHIVS
QGKVTVASIDDAEEFSLTDQAFDILG-FTKQEKEDVYRITAAVMHMGGMKFKQR--GREE
QAEQDGEE-EGGRVSKLFGCDT-AELYKNLLKPRIKVGNEFVTQGRNV-QQVTNSIGALC
KGVFDRLFKWLVKKCNETLDTQQKRQ-HFIGVLDIAGFEIFEYNGFEQLCINFTNEKLQQ
FFNHIMFVMEQEEYKKEGINWDFIDFGMDLLACIDLIE---KPMGILSILEEESMFPKAT
DQTFSEKLTNTHLGKSAPFQKPKPPKPGQQAA-----------HFAIAHYAGCVSYNITG
WLEKNKDPLNDTVVDQFKKSQN-KLLIEIFADHAGQSGGGEQAK-----GGRGKKGG---
------GFATVSSAYKEQLNSLMTTLRSTQPHFVRCIIPNEMKQPGVVDAHLVMHQLTCN
GVLEGI-RICRKGFPNRMMYPDFKMRYMILAPAIMAAE-----------KVAKNAAGKCL
EAVGLDP---------DMYRIGHTKVFFRAGVLGQMEEFRDE
>DrpMhc1
LEDMADMTVLNTPCVLHNLRQRYYAKLIYTYSGLFCVAINPYKRYPVYTNRCAKMYRGKR
-RNEVPPHIFAISDGAYVDMLTNHVNQSMLITGESGAGKTENTKKVIAYFATVGASTKKE
DPDAKKKG---------SLEDQVVQTNPVLEAFGNAKTVRNDNSSRFGKFIRIHFGPTGK
LAGADIETYLLEKARVI-SQQSLERSYHIFYQIMSGSVA-GVKDICLLSE-NIYDYHIVS
QGKVTVASIDDSEEFNLTDQAFDILG-FTKQEKEDVYKITAAVMHMGGMKFKQR--GREE
QAEQDGEE-EGGRVSKLFGCDP-AELYKNLLKPRIKVGNEFVTQGRNV-QQVSNSIGALC
KGVFDRLFKWLVKKCNETLDTKQKRQ-HFIGVLDIAGFEIFDYNGFEQLCINFTNEKLQQ
FFNHVMFVMEQEEYKKEGINWDFIDFGMDLLACIELIE----------------------
------------------------------------------------------------
------------------------------------------------------------
------------------------------------------------------------
------------------------------------------------------------
------------------------KVFFRAGVLGQMEEFRDE
>DpMhc1 
LEDMADMTVLNTPCVLHNLRQRYYAKLIYTYSGLFCVAINPYKRYPVYTNRCAKMYRGKR
-RNEVPPHIFAISDGAYVDMLTNHVNQSMLITGESGAGKTENTKKVIAYFATVGASTKKE
DPDAKKKG---------SLEDQVVQTNPVLEAFGNAKTVRNDNSSRFGKFIRIHFGPTGK
LAGADIETYLLEKARVI-SQQSLERSYHIFYQIMSGSVA-GVKDICLLSE-NIYDYHIVS
QGKVTVASIDDSEEFNLTDQAFDILG-FTKQEKEDVYKITAAVMHMGGMKFKQR--GREE
QAEQDGEE-EGGRVSKLFGCDP-AELYKNLLKPRIKVGNEFVTQGRNV-QQVSNSIGALC
KGVFDRLFKWLVKKCNETLDTKQKRQ-HFIGVLDIAGFEIFDYNGFEQLCINFTNEKLQQ
FFNHVMFVMEQEEYKKEGINWDFIDFGMDLLACIELIE---KPMGILSILEEESMFPKAT
DQTFSEKLTNTHLGKSAPFQKPKPPKPGQQAA-----------HFAIGHYAGCVSYNITG
WLEKNKDPLNDTVVDQFKKSQN-KLLIEIFADHPGQSGGGEQAK-----GGRGKKGG---
------GFATVSSAYKEQLNSLMAILRSTQPHFVRCIIPNEMKQPGLVDAHLVMHQLTCN
GVLEGI-RICRKGFPNRMVYPDFKMRYMILAPAIMTAE-----------KLAKNAAGKCL
EAVGLDP---------DMYRIGHTKVFFRAGVLGQMEEFRDE
>DwMhc1 
IEDMADMTVLNTPCVLHNLRQRYYAKLIYTYSGLFCVAINPYKRYPVYTNRCAKMYRGKR
-RNEVPPHIFAISDGAYVDMLTNHVNQSMLITGESGAGKTENTKKVIAYFATVGASTKK-
DESQKNKG---------SLEDQVVQTNPVLEAFGNAKTVRNDNSSRFGKFIRIHFGPTGK
LAGADIETYLLEKARVI-SQQSLERSYHIFYQIMSGSVA-GVKDICLLTD-NIYDYHIVS
QGKVTVPSIDDAEEFSLTDQAFDILG-FTKQEKEDVYRITAAVMHMGGMKFKQR--GREE
QAEQDGEE-EGGRVSKLFGCDT-AELYKNLLKPRIKVGNEFVTQGRNV-QQVTNSIGALC
KGVFDRLFKWLVKKCNETLDTQQKRQ-HFIGVLDIAGFEIFDYNGFEQLCINFTNEKLQQ
FFNHTMFVLEQEEYKREGIDWAFIDFGMDLLACIDLIE---KPMGILSILEEESMFPKAT
DQTFSEKLTNTHLGKSAPFQKPKPPKPGQQAA-----------HFAIGHYAGVVAYNITG
WLEKNKDPLNDTVVDQFKKSQN-KLLIEIFADHAGQSGGGEQAK-----GGRGKKGG---
------GFATVSSAYKEQLNSLMTTLRSTQPHFVRCIIPNEMKQPGLVDAHLVMHQLTCN
GVLEGI-RICRKGFPNRMVYPDFKMRYMILAPAIMAAE-----------KVFKNAAAKCL
EAVGLEP---------DMYRIGHTKVFFRAGVLGQMEEFRDE
>GomMhc1
AEDMSNXTYLNDASVLHNLRQRYYNKLIYTYSGLFCIAINPYKRYPVYTNRCAKMYRGKR
-RNEVPPHIFAISDGAYVDMLTNHVNQSMLITGESGAGKTENTKKVIAYFATVGAS-KK-
DESQKNKG---------SLEDQVVQTNPVLEAFGNAKTVRNDNSSRFGKFIRIHFGPSGK
LAGADIETYLLEKARVI-SQQSLERSYHIFYQIMSNSVA-GVKEYCLLSN-NIYDYHIVS
QGKVTVASIDDPEEFLLTDQAFDILG-FTRDEKENVYRI---------------------
------------------------------------------------------------
------------------------------------------------------------
------------------------------------------------------------
------------------------------------------------------------
------------------------------------------------------------
------------------------------------------------------------
------------------------------------------------------------
------------------------------------------
>RhpMhc1
VEDMADLTYLNDASVLYNLKQRYYHRLIYTYSGLFCVAINPYKRFPVYTMRCAKLYRGKR
-RNEVPPHIFAISDGAYVNMLTNKENQSMLITGESGAGKTENTKKVIAYFATVGASTKKE
DAGVEKKG---------TLEDQVVQTNPVLEAFGNAKTVRNDNSSRFGKFIRIHFGPSGK
LAGADIETYLLEKARVI-SQQTLERSYHIFYQIMSGAVK-TLKPMCCLSE-NIHDYVFVS
QGKTTINGVDDGEEMMLTDQAFDVLG-FTQEEKDNIYKITAAVMHMGTMKFKQR--GREE
QAEADGTE-EGDKVGKLLGVEG-QDLYKNLVKPRIKVGNEFVTQGRNV-SQVSYSVGAMS
KGMFDRLFKFLVKKCNETLDTKQKRQ-HFIGVLDIAGFEIFDYNGFEQLCINFTNEKLQQ
FFNHHMFVLEQEEYKREGINWAFIDFGMDLLACIELIE---KPMGILSILEEESMFPKAT
DKTFEDKLNTNHLGKSPNFQKPKPPKPGCQAA-----------HFAIGHYAGVVSYNITG
WLEKNKDPLNDTVVDQFKKGSN-KLLIEIFADHPGQSGAPDAGG---GKGAKRTKGS---
------AFLTVSALYKEQLNNLMTTLKSTQPHFVRCIIPNELKQPGVIDSHLVMHQLTCN
GVLEGI-RICRKGFPNRMVYPDFKLRYMILAPATMAKE-----------ADPKVAAAKCL
KEVELDA---------ESYRIGNTKVFFRAGVLGQLEEMRDD
>PyvMhc1
VEDMADLTHLNDASVLHNLKQRYYYRLIYTYSGLFCVAINPYKRYPVYTLRCAKLYRGKR
-RNEVPPHVFAVSDGAYVNMLTSK------------------------------------
-------G---------SLEDQVVQTNPVLEAFGNAKTVRNDNSSRFGKFIRIHFGPSGK
LAGADIETYLLEKARVI-SQQALERSYHIFYQMMSGAVK-GVKEDCCLSG-DIMDYHFVS
QGKTTIPNVDDGEEFILTDHAFDILG-FDTEEKQNVYKITAAVMHMGGMKFKQR--GREE
QAEPDGTE-EGERVSKLLGVDC-QQLYNNLVKPRIKVGNEFVTQGRNV-NQVNYSIGAMC
KGVFDRLFKFLVKKCNDTLDTQQKRQ-HFIGVLDIAGFEIFDFNGFEQLCINFTNEKLQQ
FFNHHMFVLEQEEYKKEGIVWAFIDFGMDLLACIELIE---KPMGILSILEEESMFPKAT
DQTFVDKLNTQHLGKSPPFRKPAIPKPGCQAG-----------HFAIAHYAGTVSYNITG
WLEKNKDPLNDTVVDQFKKGNN-KLLVEIFADHPGQSGGPPADAGG--KGGRGKKGG---
------GFATVSSSYKEQLNNLMATLRSTQPHFVRCIIPNEMKQ----------------
--------------------------YMILAPATMAAE-----------SDPKVAASKCL
QEVGLDP---------ENYRIGHTKVFFRAGVLGQMEELRDD
>AngMhc1
VEDMADLTYLNEAAVLHNLRQRYYSKLIYTYSGLFCVVINPYKRYPLYTNRCAKMYRGKR
-RNEVPPHLFAVSDGAYVNMLTNHENQSMLITGESGAGKTENTKKVIAYFATIGASGKK-
DENAEKKG---------SLEDQVVQTNPVLEAFGNAKTVRNDNSSRFGKFIRIHFTGSGK
LAGADIETYLLEKARVI-SQQTLERSYHIFYQIMSGSVK-GLKEKCFLSN-DVYDYMIIA
QGKTTIPNVDDGEEMGLTDEAFNVLG-FTQEEKDNIYRITSAVMHMGRMQFKQK--GREE
QAEADGTE-DGDRVAKLLGVGT-DDLYKNLLKPRIKVGNEFVTKGQNK-DQVTNSVGALC
KGIFDRLFKWLVKKCNETLDTKQKRA-QFIGVLDIAGFEIFDFNGFEQLCINFTNEKLQQ
FFNHHMFVLEQEEYKKEGINWAFIDFGMDLLACVELIE---KPMGILSILEEESMFPKAT
DQTFAEKLMTNHLGKSAPFMKPRPPKPGIPAG-----------HFAIGHYAGVVSYNITG
WLEKNKDPLNDTVVDQFKKGSN-ALMVEIFADHPGQSADPAAAK-----GGRGKKGA---
------GFATVSSSYKEQLNNLMTTLKSTQPHFVRCIIPNEMKTAGVVDAHLVMHQLTCN
GVLEGI-RICRKGFPNRMMYPDFKLRYLILAPAAMQAE-----------TEGKKAAEKCF
EAIGLDP---------DSYRIGHTKVFFRAGVLGQMEEFRDE
>AhaMhc1
VEDMADLTYLNEAAVLHNLRQRYYAKLIYTYSGLFCVVINPYKRYPLYTNRCAKMYRGKR
-RNEVPPHLFAVSDGAYVNMLTNHENQSMLITGESGAGKTENTKKVIAYFATIGASGKK-
DENAEKKG---------SLEDQVVQTNPVLEAFGNAKTVRNDNSSRFGKFIRIHFTGSGK
LAGADIETYLLEKARVI-SQQSLERSYHIFYQIMSGSVK-GLKEMCFLSK-DIYDYNLVS
QGKTTIPGVDDGEEMSLTDEAFNVLG-FTQEEKDNIYKITAAVMHMGRMQFKQK--GREE
QAEADGTE-DGDRVAKLLGVVT-DDLYKNLLKPRIKVGNEFVTKGQNK-DQVTNSVGALC
KGIFDRVFKWLVKKCNETLDTKQKRA-QFIGVLDIAGFEIFDYNGFEQLCINFTNEKLQQ
FFNHHMFVLEQEEYKKEGINWAFIDFGMDLLACIELIE---KPMGILSILEEESMFPKAT
DQTFAEKLMTNHLGKSAPFQKPRPPKPGCQAG-----------HFAIGHYAGVVSYNITG
WLEKNKDPLNDTVVDQFKKGTN-ALVVEIFADHPGQSADPAASK-----GGRGKKGA---
------GFATVSSSYKEQLNNLMTTLKSTQPHFVRCIIPNEMKTAGVVDAHLVMHQLTCN
GVLEGI-RICRKGFPNRMMYPDFKLRYLILAPAAMQAE-----------SEGKKAAEKCF
EAIGLDP---------DSYRIGHTKVFFRAGVLGQMEEFRDE
>AarMhc1
VEDMADLTYLNEAAVLHNLRQRYYSKLIYTYSGLFCVVINPYKRYPLYTNRCAKMYRGKR
-RNEVPPHLFAVSDGAYVNMLTNHENQSMLITGESGAGKTENTKKVIAYFATIGASGKK-
DENAEKKG---------SLEDQVVQTNPVLEAFGNAKTVRNDNSSRFGKFIRIHFTGSGK
LAGADIETYLLEKARVI-SQQTLERSYHIFYQIMSGSVK-GLKEKCFLSN-DVYDYMIIA
QGKTTIPNVDDGEEMGLTDEAFNVLG-FTQEEKDNIYRITSAVMHMGRMQFKQK--GREE
QAEADGTE-DGDRVAKLLGVGT-DDLYKNLLKPRIKVGNEFVTKGQNK-DQVTNSVGALC
KGIFDRLFKWLVKKCNETLDTKQKRA-QFIGVLDIAGFEIFDFNGFEQLCINFTNEKLQQ
FFNHHMFVLEQEEYKKEGINWAFIDFGMDLLACVELIE---KPMGILSILEEESMFPKAT
DQTFAEKLMTNHLGKSAPFMKPRPPKPGIPAG-----------HFAIGHYAGVVSYNITG
WLEKNKDPLNDTVVDQFKKGSN-ALMVEIFADHPGQSADPAAAK-----GGRGKKGA---
------GFATVSSSYKEQLNNLMTTLKSTQPHFVRCIIPNEMKTAGVVDAHLVMHQLTCN
GVLEGI-RICRKGFPNRMMYPDFKLRYLILAPAAMQAE-----------TEGKKAAEKCF
EAIGLDP---------DSYRIGHTKVFFRAGVLGQMEEFRDE
>AhcMhc1
VEDMADLTYLNEAAVLHNLRQRYYSKLIYTYSGLFCVVINPYKRYPLYTNRCAKMYRGKR
-RNEVPPHLFAVSDGAYVNMLTNHENQSMLITGESGAGKTENTKKVIAYFATIGASGKK-
DENADKKG---------SLEDQVVQTNPVLEAFGNAKTVRNDNSSRFGKFIRIHFTGSGK
LAGADIETYLLEKARVI-SQQTLERSYHIFYQIMSGSVK-GLKEKCLLSN-DVYDYMIIA
QGKTTIPNVDDGEEMCLTDEAFNVLG-FTQEEKDNIYRITSAVMHMGRMNFKQK--GREE
QAEADGTE-DGDRVAKLLGVGT-DDLYKNLLKPRIKVGNEFVTKGQNK-DQVTNSVGALC
KGIFDRLFKWLVKKCNETLDTKQKRH-QFIGVLDIAGFEIFDENGFEQLCINFTNEKLQQ
FFNHHMFVLEQEEYKKEGINWAFIDFGMDLLACVELIE---KPMGILSILEEESMFPKAT
DHTFAEKLMTNHLGKSAPFMKPRPPKPGIPAG-----------HFAIGHYAGVVSYNITG
WLEKNKDPLNDTVVDQFKKGSN-ALMVEIFADHPGQSADPAAAK-----GGRGKKGA---
------GFATVSSSYKEQLNNLMTTLKSTQPHFVRCIIPNEMKTAGIVDAHLVMHQLTCN
GVLEGI-RICRKGFPNRMMYPDFKLRYLILAPAAMQAE-----------TEPKKAAEKCF
EAIGLDP---------DSYRIGHTKVFFRAGVLGQMEEFRDE
>AodMhc1
VEDMADLTYLNEAAVLHNLRQRYYSRLIYTYSGLFCVVINPYKRYPLYTNRCAKMYRGKR
-RNEVPPHLFAVSDGAYVNMLTNHENQSMLITGESGAGKTENTKKVIAYFATIGASGKK-
DENAEKKG---------SLEDQVVQTNPVLEAFGNAKTVRNDNSSRFGKFIRIHFTGSGK
LAGADIETYLLEKARVI-SQQTLERSYHIFYQIMSGSVK-GLKEKCFLSN-DVYDYMIIA
QGKTTIPNVDDGEEMGLTDEAFNVLG-FTQEEKDNIYRITAAVMHMGRMNFKQK--GREE
QAEADGTE-DGDKVAKLLGVGT-DDLYKNLLKPRIKVGNEFVTKGQNK-DQVTNSVGALC
KGIFDRLFKWLVKKCNETLDTKQKRA-QFIGVLDIAGFEIFDFNGFEQLCINFTNEKLQQ
FFNHHMFVLEQEEYKKEGINWAFIDFGMDLLACVELIE---KPMGILSILEEESMFPKAT
DQTFAEKLMTNHLGKSAPFMKPRPPKPGIPAG-----------HFAIGHYAGVVSYNITG
WLEKNKDPLNDTVVDQFKKGSN-ALMVEIFADHPGQSADPAAAK-----GGRGKKGA---
------GFATVSSSYKEQLNNLMTTLKSTQPHFVRCIIPNEMKTAGVVDAHLVMHQLTCN
GVLEGI-RICRKGFPNRMMYPDFKLRYLILAPAAMQAE-----------TEGKKAAEKCF
EAIGLDP---------DSYRIGHTKVFFRAGVLGQMEEFRDE
>AneMhc1
VEDMADLTYLNEAAVLHNLRQRYYSKLIYTYSGLFCVVINPYKRYPLYTNRCAKMYRGKR
-RNEVPPHLFAVSDGAYVNMLTNHENQSMLITGESGAGKTENTKKVIAYFATIGASGKK-
DENAEKKG---------SLEDQVVQTNPVLEAFGNAKTVRNDNSSRFGKFIRIHFTGSGK
LAGADIETYLLEKARVI-SQQTLERSYHIFYQIMSGSVK-GLKEKCFLSN-DVYDYMIIA
QGKTTIPNVDDGEEMGLTDEAFNVLG-FTQEEKDNIYRITSAVMHMGRMQFKQK--GREE
QAEADGTE-DGDRVAKLLGVAT-DDLYKNLLKPRIKVGNEFVTKGQNK-DQVTNSVGALC
KGIFDRLFKWLVKKCNETLDTKQKRA-QFIGVLDIAGFEIFDFNGFEQLCINFTNEKLQQ
FFNHHMFVLEQEEYKKEGINWAFIDFGMDLLACVELIE---KPMGILSILEEESMFPKAT
DQTFAEKLMTNHLGKSAPFMKPRPPKPGIPAG-----------HFAIGHYAGVVSYNITG
WLEKNKDPLNDTVVDQFKKGSN-ALMVEIFADHPGQSADPAAAK-----GGRGKKGA---
------GFATVSSSYKEQLNNLMTTLKSTQPHFVRCIIPNEMKTAGVVDAHLVMHQLTCN
GVLEGI-RICRKGFPNRMMYPDFKLRYLILAPAAMQAE-----------TEGKKAAEKCF
EAIGLDP---------DSYRIGHTKVFFRAGVLGQMEEFRDE
>AofMhc1
VEDMADLTYLNEAAVLHNLRQRYYSRLIYTYSGLFCVVINPYKRYPLYTNRCAKMYRGKR
-RNEVPPHLFAVSDGAYVNMLTNHENQSMLITGESGAGKTENTKKVIAYFATIGASGKK-
DENAEKKG---------SLEDQVVQTNPVLEAFGNAKTVRNDNSSRFGKFIRIHFTGSGK
LAGADIETYLLEKARVI-SQQTLERSYHIFYQIMSGSVK-GLKEKCFLSN-DVYDYMIIA
QGKTTIPNVDDGEEMGLTDEAFNVLG-FTQEEKDNIYRITSAVMHMGRMQFKQK--GREE
QAEADGTE-DGDKVAKLLGVAT-DDLYKNLLKPRIKVGNEFVTKGQNK-DQVTNSVGALC
KGIFDRLFKWLVKKCNETLDTKQKRA-QFIGVLDIAGFEIFDFNGFEQLCINFTNEKLQQ
FFNHHMFVLEQEEYKKEGINWAFIDFGMDLLACVELIE---KPMGILSILEEESMFPKAT
DQTFAEKLMTNHLGKSAPFMKPRPPKPGIPAG-----------HFAIGHYAGVVSYNITG
WLEKNKDPLNDTVVDQFKKGSN-ALMVEIFADHPGQSADPAAAK-----GGRGKKGA---
------GFATVSSSYKEQLNNLMTTLKSTQPHFVRCIIPNEMKTAGVVDAHLVMHQLTCN
GVLEGI-RICRKGFPNRMMYPDFKLRYLILAPAAMQAE-----------TEGKKAAEKCF
EAIGLDP---------DSYRIGHTKVFFRAGVLGQMEEFRDE
>AomMhc1
VEDMADLTYLNEAAVLHNLRQRYYSRLIYTYSGLFCVVINPYKRYPLYTNRCAKMYRGKR
-RNEVPPHLFAVSDGAYVNMLTNHENQSMLITGESGAGKTENTKKVIAYFATIGASGKK-
DENAEKKG---------SLEDQVVQTNPVLEAFGNAKTVRNDNSSRFGKFIRIHFTGSGK
LAGADIETYLLEKARVI-SQQTLERSYHIFYQIMSGSVK-GLKEKCFLSN-DVYDYMIIA
QGKTTIPNVDDGEEMGLTDEAFNVLG-FTQEEKDNIYRITSAVMHMGRMQFKQK--GREE
QAEADGTE-DGDKVAKLLGVGT-DDLYKNLLKPRIKVGNEFVTKGQNK-DQVTNSVGALC
KGIFDRLFKWLVKKCNETLDTKQKRA-QFIGVLDIAGFEIFDFNGFEQLCINFTNEKLQQ
FFNHHMFVLEQEEYKKEGINWAFIDFGMDLLACVELIE---KPMGILSILEEESMFPKAT
DQTFAEKLMTNHLGKSAPFMKPRPPKPGIPAG-----------HFAIGHYAGVVSYNITG
WLEKNKDPLNDTVVDQFKKGSN-ALMVEIFADHPGQSADPAAAK-----GGRGKKGA---
------GFATVSSSYKEQLNNLMTTLKSTQPHFVRCIIPNEMKTAGVVDAHLVMHQLTCN
GVLEGI-RICRKGFPNRMMYPDFKLRYLILAPAAMQAE-----------TEGKKAAEKCF
EAIGLDP---------DSYRIGHTKVFFRAGVLGQMEEFRDE
>AnqMhc1
VEDMADLTYLNEAAVLHNLRQRYYSKLIYTYSGLFCVVINPYKRYPLYTNRCAKMYRGKR
-RNEVPPHLFAVSDGAYVNMLTNHENQSMLITGESGAGKTENTKKVIAYFATIGASGKK-
DENAEKKG---------SLEDQVVQTNPVLEAFGNAKTVRNDNSSRFGKFIRIHFTGSGK
LAGADIETYLLEKARVI-SQQTLERSYHIFYQIMSGSVK-GLKEKCFLSN-DVYDYMIIA
QGKTTIPNVDDGEEMGLTDEAFNVLG-FTQEEKDNIYRITSAVMHMGRMQFKQK--GREE
QAEADGTE-DGDRVAKLLGVGT-DDLYKNLLKPRIKVGNEFVTKGQNK-DQVTNSVGALC
KGIFDRLFKWLVKKCNETLDTKQKRA-QFIGVLDIAGFEIFDFNGFEQLCINFTNEKLQQ
FFNHHMFVLEQEEYKKEGINWAFIDFGMDLLACVELIE---KPMGILSILEEESMFPKAT
DQTFAEKLMTNHLGKSAPFMKPRPPKPGIPAG-----------HFAIGHYAGVVSYNITG
WLEKNKDPLNDTVVDQFKKGSN-ALMVEIFADHPGQSADPAAAK-----GGRGKKGA---
------GFATVSSSYKEQLNNLMTTLKSTQPHFVRCIIPNEMKTAGVVDAHLVMHQLTCN
GVLEGI-RICRKGFPNRMMYPDFKLRYLILAPAAMQAE-----------TEGKKAAEKCF
EAIGLDP---------DSYRIGHTKVFFRAGVLGQMEEFRDE
>ApsMhc1
VEDMADLTYLNEAAVLHNLRQRYYSRLIYTYSGLFCVVINPYKRYPLYTNRCAKMYRGKR
-RNEVPPHLFAVSDGAYVNMLTNHENQSMLITGESGAGKTENTKKVIAYFATIGASGKK-
DENAEKKG---------SLEDQVVQTNPVLEAFGNAKTVRNDNSSRFGKFIRIHFTGSGK
LAGADIETYLLEKARVI-SQQTLERSYHIFYQIMSGSVK-GLKEKCFLSN-DVYDYMIIA
QGKTTIPNVDDGEEMGLTDEAFNVLG-FTQEEKDNIYRITAAVMHMGRMQFKQK--GREE
QAEADGTE-DGDKVAKLLGVGT-DDLYKNLLKPRIKVGNEFVTKGQNK-DQVTNSVGALC
KGIFDRLFKWLVKKCNETLDTKQKRA-QFIGVLDIAGFEIFDFNGFEQLCINFTNEKLQQ
FFNHHMFVLEQEEYKKEGINWAFIDFGMDLLACVELIE---KPMGILSILEEESMFPKAT
DQTFAEKLMTNHLGKSAPFMKPRPPKPGIPAG-----------HFAIGHYAGVVSYNITG
WLEKNKDPLNDTVVDQFKKGSN-ALMVEIFADHPGQSADPAAAK-----GGRGKKGA---
------GFATVSSSYKEQLNNLMTTLKSTQPHFVRCIIPNEMKTAGVVDAHLVMHQLTCN
GVLEGI-RICRKGFPNRMMYPDFKLRYLILAPAAMQAE-----------TEPKKAAEKCF
EAIGLDP---------DSYRIGHTKVFFRAGVLGQMEEFRDE
>AndMhc1
VEDMADLTYLNEAAVLHNLRQRYYAKLIYTYSGLFCVVINPYKRYPLYTNRCAKMYRGKR
-RNEVPPHLFAVSDGAYVNMLTNHENQSMLITGESGAGKTENTKKVIAYFATIGASGKK-
DENAEKKG---------SLEDQVVQTNPVLEAFGNAKTVRNDNSSRFGKFIRIHFTGSGK
LAGADIETYLLEKARVI-SQQSLERSYHIFYQLMSGSVK-GLKEMCFLSK-DIYDYNLVS
QGKTTIPGVDDGEEMSLTDEAFNVLG-FTQEEKDNIYKITSAVMHMGRMQFKQK--GREE
QAEADGTE-DGDRVAKLLGVVT-DDLYKNLLKPRIKVGNEFVTKGQNK-DQVTNSVGALC
KGIFDRVFKWLVKKCNETLDTKQKRA-QFIGVLDIAGFEIFDYNGFEQLCINFTNEKLQQ
FFNHHMFVLEQEEYKKEGINWAFIDFGMDLLACIELIE---KPMGILSILEEESMFPKAT
DQTFAEKLMTNHLGKSAPFQKPRPPKPGCQAG-----------HFAIGHYAGCVSYNITG
WLEKNKDPLNDTVVDQFKKGTN-ALVVEIFADHPGQSADPAASK-----GGRGKKGA---
------GFATVSSSYKEQLNNLMTTLKSTQPHFVRCIIPNEMKTAGVVDAHLVMHQLTCN
GVLEGI-RICRKGFPNRMMYPDFKLRYLILAPAAMQAE-----------SEGKKAAEKCF
EAIGLDP---------DSYRIGHTKVFFRAGVLGQMEEFRDE
>AeaMhc1
VEDMADLTYLNEAAVLHNLRQRYYSKLIYTYSGLFCVVINPYKRWPLYTLRVAKMYRGKR
-RNEVPPHLFAVSDGAYVNMLTNHENQSMLITGESGAGKTENTKKVIAYFATIGASTKK-
EESSEKKA---------SLEDQVVQTNPVLEAYGNAKTVRNDNSSRFGKFIRIHFTGSGK
LAGADIETYLLEKARVI-SQQSLERSYHIFYQMMSGSVK-GLKEKCLLSN-NIYDYMVVA
QGKTTIPNVDDGEEMSLTDEAFNVLG-FTQEEKDNIYKITAAVMHMGGMKFKQK--GREE
QAEADGME-EGDRVAKLLGCVT-EDLYKNLLKPRIKVGAEFVTKGQNK-DQVTNAVGALC
KGIFDRLFKWLVKKCNETLDTQMKRV-QFIGVLDIAGFEIFDYNGFEQLCINFTNEKLQQ
FFNHHMFVLEQEEYKKEGINWAFIDFGMDLLACIELIE---KPMGILSILEEESMFPKAT
DQTFAEKLMNNHLGKSAPFQKPKPPKPGCQAA-----------HFAIGHYAGVVSYNITG
WLEKNKDPLNDTVVDQFKKGQN-KLVVEIFADHPGQSGGADAGGGK---GGRGKKGA---
------GFATVSSSYKEQLNNLMTTLKSTQPHFVRCIIPNELKQTGLIDAHLVMHQLTCN
GVLEGI-RICRKGFPNRMMYPDFKLRYLILAPAAMMAE-----------KEGKNAAQKCF
DAIGLDP---------ESYRIGHTKVFFRAGVLGQMEEFRDE
>AeaMhc3
CEDMSNLTYLNDASVLHNLRERYRARLIYTYSGLFCIVINPYKRWPLYTLRVAKMYRGKR
-RNEVPPHLFAISDGAYVNMLTNKENQSMLITGESGAGKTENTKKVIAYFATIGASKKDT
EGKP-------------SLEDQVVQTNPVLEAYGNAKTVRNDNSSRFGKFIRIHFTASGK
LAGADIETYLLEKARVI-SQQTLERSYHIFYQMMSGSVK-GLKDMCLLSN-DIYDYHNVA
QGKVTIPNVDDGEECRLTDEAFDILG-FTQEEKDNIYKITAAVMHMGGMKFKQK--GREE
QAEADGIE-EGDRVAKLLGCVT-DDLYKNLLKPRIKVGTEYVTKGQNK-DQVYNAVGALC
KGIFDRLFKWLVKKCNETLDTKQKRA-QFIGVLDIAGFEIFDFNGFEQLCINFTNEKLQQ
FFNHHMFVLEQEEYKKEGINWAFIDFGMDLLACIELIE---KPMGILSILEEESMFPKAT
DQTFAEKLMNNHLGKSPPFMKPRPPKPGIPAG-----------HFAIGHYAGVVSYNITG
WLEKNKDPLNDTVVEQFKKGEN-ALLVEIFSEAAPVVAEGAPPAKG---GGRGKKGA---
------AFATVSSAYKEQLNNLMNTLMSTSPHFVRCIIPNELKQTGLIDAKLVMHQLTCN
GVLEGI-RICRKGFPNRMMYSDFKQRYLILAPAAMQAE-----------AEPKKAAEKCF
EAIQLDP---------DSYRIGHTKVFFRAGVLGQMEDFRDQ
>CpqMhc3
CEDLSNLTYLNDASVLHNLRERYRAQLIYTYSGLFCIVINPYKRWPLYTMRAAKMYRGKR
-RNEVPPHLFAVSDGAYVNMLSNKENQSMLITGESGAGKTENTKKVIAYFATIGASSKKS
AEEEKKI----------SLEDQVVQTNPVLEAYGNAKTVRNDNSSRFGKFIRIHFTASGK
LGGADIETYLLEKARVI-SQQTLERSYHIFYQMMAGSVK-GLKEMCYLSN-DIYDYYNVS
QGKVTIPNVDDGEECALTDEAFNILG-FTQEEKDNIYKITAAVMHMGGMKFKQK--GREE
QAEADGTD-EGDRVAKLLGCVT-EDLYKNLLKPRIKVGAEFVVKGQNK-DQVTNSVGALC
KGIFDRLFKWLVKKCNETLDTKQKRA-QFIGVLDIAGFEIFDYNGFEQLCINFTNEKLQQ
FFNHHMFVLEQEEYKKEGIVWAFIDFGMDLLACIELIE---RPMGILSILEEESMFPKAT
DQTFAEKLMTNHLGKSPPFQKPRPSKPGIPAG-----------HFAIGHYAGVVTYNITG
WLEKNKDPLNDTVIDQFKKGTN-ALIVEIFADHPGQSGPPPGSDDGKGGKGGGRGKKGA-
------GFATVSSAYKEQLNNLIRTLCSTSPHFVRCIIPNELKQTGLIDAHLVMHQLTCN
GVLEGI-RICRKGFPNRMNYPDFKQRYLILAPAAMQAE-----------PEGKVAAEKCM
EAVALDP---------DLFRIGHTKIFFRAGVLGQMEEFRDE
>CpqMhc4
CEDLSNLTYLNDASVLHNLRERYRAQLIYTYSGLFCIVINPYKRWPLYTMRAAKMYRGKR
-RNEVPPHLFAVSDGAYVNMLSNKENQSMLITGESGAGKTENTKKVIAYFATIGASSKKS
AEEEKKI----------SLEDQVVQTNPVLEAYGNAKTVRNDNSSRFGKFIRIHFTGSGK
LGGADIETYLLEKARVI-SQQTLERSYHIFYQMMSGSVK-GLKDMCYLSN-DIYDYYNVS
QGKVTIPNVDDGEECLLTDEAFNILG-FTQEEKDNIYKITAAVMHMGGMKFKQK--GREE
QAEADGTD-EGDRVAKLLGCVT-EDLYKNLLKPRIKVGAEFVIKGQNK-EQVSNAVGALC
KGIFDRLFKWLVKKCNETLDTKQKRA-QFIGVLDIAGFEIFDYNGFEQLCINFTNEKLQQ
FFNHHMFVLEQEEYKKEGIVWAFIDFGMDLLACIELIE---RPMGILSILEEESMFPKAT
DQTFAEKLMTNHLGKSPPFQKPRPSKPGIPAG-----------HFAIGHYAGVVTYNITG
WLEKNKDPLNDTVVDQFKKGTN-ALIVEIFADHPGQSGPPPGSDDGKGGKGGGRGKKGA-
------GFATVSSAYKEQLNNLIRTLCSTSPHFVRCIIPNELKQTGLIDAHLVMHQLTCN
GVLEGI-RICRKGFPNRMNYPDFKQRYLILAPAAMSAE-----------PEGKKAAEKCM
EAVALDP---------DLFRIGHTKIFFRAGVVGQMEEFRDE
>CpqMhc1
VEDMADLTYLNEAAVLHNLRQRYYCKMIYTYSGLFCVVINPYKRWPLYTMRVAKMYRGKR
-RNEVPPHLFAVSDGAYVNMLTNHENQSMLITGESGAGKTENTKKVIAYFATIGASSKKS
ADEEKKI----------SLEDQVVQTNPVLEAYGNAKTVRNDNSSRFGKFIRIHFTGSGK
LGGADIETYLLEKARVI-SQQTLERSYHIFYQMMSGSVK-GLKEKCFLSN-NIYDYMVIA
QGKTTIPSVDDGEEMELTDEAFNILG-FTQEEKDNIYKITAAVMHMGGMKFKQK--GREE
QAEADGTE-EGDRVAKLLGCVT-EDLYKNLLKPRIKVGTEFVTKGQNK-EQVTNAVGALC
KGIFDRLFKWLVKKCNETLDTKQKRA-QFIGVLDIAGFEIFDYNGFEQLCINFTNEKLQQ
FFNHHMFVLEQEEYKKEGINWAFIDFGMDLLACIELIE---KPMGILSILEEESMFPKAT
DQTFAEKLMNNHLGKSAPFQKPRPPKPGCQAG-----------HFAIGHYAGTVSYNITG
WLEKNKDPLNDTVVDQFKKGKN-ALIVEIFADHPGQSG----GGDAGGKGGRGKKGA---
------GFATVSSSYKEQLNNLMTTLKSTQPHFVRCIIPNELKQTGLIDAHLVMHQLTCN
GVLEGI-RICRKGFPNRMMYPDFKLRYLILAPAAMMAE-----------KEGKNAAQKCF
DAIGLDP---------ESYRIGHTKVFFRAGVLGQMEEFRDD
>LlMhc1 
VEDMADLTYLNEASVLHNLKQRYYYKLIYTYSGLFCVAINPYKRFPVYTNRCAKMYRGKR
-RNEVPPHIFAISDGAYVDMLTNHQNQSMLITGESGAGKTENTKKVIAYFATVGASGKK-
DESSSKKG---------TLEDQVVQTNPVLEAFGNAKTVRNDNSSRFGKFIRIHFGPSGK
LAGADIETYLLEKARVI-SQQSLERSYHIFYQMMSGSVD-GLKAKCLLSN-DIYDYHNVA
QGKITIPNVDDGEECVATDQAFDVLG-FTQEEKDNVYKITAAVMHMGGMKFKQR--GREE
QAEADGTE-EGERVATLLGTDT-QELYKNLLKPRIKVGNEFVTQGRNK-DQVSNSVGALC
KGIFDRLFKWLVKKCNETLDTQQKRQ-HFIGVLDIAGFEIFDYNGFEQLCINFTNEKLQQ
FFNHHMFVLEQETYKQEGIHWEFIDFGMDLLACIDLIE---KPMGILSILEEESMFPKAT
DQTFAEKLNTNHLGKSAPFQKPKPPKPGCQAA-----------HFAIGHYAGVVPYNITG
WLEKNKDPLNDTVVDQLKKGSN-KLIVEIFADHPGQSGGGEQAK-----GGRGKKGG---
------GFATVSSSYKEQLNNLMTTLRSTQPHFVRCIIPNELKQPGVIDSHLVMHQLTCN
GVLEGI-RICRKGFPNRMVYPDFKLRYMILAPAIMTAE-----------KDPKTAAAKCL
EAVQLDP---------ESYRIGHTRVFFRAGVLGQMEELRDE
>PbpMhc1
VEDMADLTYLNEASVLHNLKQRYYYKLIYTYSGLFCVAINPYKRFPVYTLRCAKMYRGKR
-RNEVPPHIFAISDGAYVDMLTNHQNQSMLITGESGAGKTENTKKVIAYFATVGASGKK-
DDPTSKKG---------NLEDQVVQTNPVLEAFGNAKTVRNDNSSRFGKFIRIHFGPTGK
LAGADIETYLLEKARVI-SQQALERSYHIFYQMMSGAVD-GLKAMCLLSN-DIYDYHVVS
QGKTTIPNVDDGEECVATDQAFDVLG-FTQEEKDNVYKITAAVMHMGGMKFKQR--GREE
QAEADGME-EGERVAKLLGCDV-QDLYKNLLKPKIKVGNEFVTQGRNK-DQVTNSIGALC
KGIFDRLFKWLVKKCNETLDTQQKRQ-HFIGVLDIAGXXXXXYNGFEQLCINFTNEKLQQ
FFNHHMFVLEQETYAKEGIHWEFIDFGMDLLACIDLIE---KPMGILSILEEESMFPKAT
DQTFAEKLNTNHLGKSAPFQKPKPPKPGCQAA-----------HFAIGHYAGVVPYNITG
WLEKNKDPLNDTVVDQLKKSSN-KLLVEIFADHPGQSGGGEQAK-----GGRGKKGG---
------GFATVSSSYKEQLNNLMTTLRSTQPHFVRCIIPNELKQPGVIDSHLVMHQLTCN
GVLEGI-RICRKGFPNRMVYPDFKLRYMILAPAIMTAE-----------KDPKTAAAKCL
ESIQLDP---------ESYRIGHTR-----------------
>HrsMhc1
AEDMADLTYLNEAAVLHNLKQRYYSKLIYTYSGLFCVAINPYKRFPVYTSRCAKLYRGKR
-RSEVPPHIFAISDGAYVNMLTNSENQSMLITGESGAGKTENTKKVIAYFATVGASTKKQ
EDTNQKKG---------SLEDQVVQTNPVLEAFGNAKTVRNDNSSRFGKFIRIHFGPSGK
LAGADIETYLLEKARVI-SQQTLERSYHIFYQMMSGSVK-GLKAMCLLTD-NVNDYYFVS
QGKTTIPNVDDGEECLLTDQAFDVLG-FTQEEKDNIYKITAAVMHMGGMKFKQR--GREE
QAEADGTE-EGERVAKLLGCDC-ADLYKNLLKPRIKVGNEFVTQGRNK-DQVAYSVGAMS
KAMFDRLFKWLVKKCNETLDTKQKRQ-HFIGVLDIAGFEIFDFNGFEQLCINFTNEKLQQ
FFNHHMFVLEQEEYKKEGIVWQFIDFGMDLLACIELIE---KPMGILSILEEESMFPKAT
DKTFEEKLNNNHLGKSPNYLKPKPPKPGQQAA-----------HFAIGHYAGNVPYNITG
WLEKNKDPLNDTVVDQYKKSSN-KLLVEIFADHPGQSGDAGGGGGG--KGGRGKKGG---
------GFSTVSSSYREQLNNLMTTLRATQPHFVRCIIPNELKQPGVIDSHLVMHQLTCN
GVLEGI-RICRKGFPNRMVYPDFKLRYMILAPAAMAAQ-----------KEPKVAAAKCF
EEIALDP---------DSYRIGNTKVFFRAGVLGQMEELRDE
>AacMhc1
AEDMADLTYLNEASVLHNLKQRYYAKLIYTYSGLFCVAINPYKRFPVYTSRCAKLYRGKR
-RSEVPPHIFAISDGAYVNMLTNNENQSMLITGESGAGKTENTKKVIAYFATVGASTKKD
KETDASQKKG-------SLEDQVVQTNPVLEAFGNAKTVRNDNSSRFGKFIRIHFGPSGK
LAGADIETYLLEKARVI-SQQTLERSYHIFYQMMSGSVK-GLKEICLLSN-NVNDYYFVS
QGKTTIPNVDDGEECLLTDQAFDVLG-FTQEEKDDIYKITAAVMHMGGMKFKQR--GREE
QAEADGTE-EGDRVAKLLGCDC-ADLYKNLLKPRIKVGNEFVTQGRNK-DQVAYSVGAMS
KAMFDRLFKWLVKKCNETLDTKQKRQ-HFIGVLDIAGFEIFDFNGFEQLCINFTNEKLQQ
FFNHHMFVLEQEEYKKEGIVWQFIDFGMDLLACIELIE---KPMGILSILEEESMFPKAT
DKTFEEKLNNNHLGKSPNYLKPKPPKPGQQAA-----------HFAIGHYAGNVPYNITG
WLEKNKDPLNDTVVDQFKKSNN-KLLVEIFADHPGQSGDAGGGGGGK--GGRGKKGG---
------GFSTVSSSYKEQLNNLMTTLRATQPHFVRCIIPNELKQPGVIDSHLVMHQLTCN
GVLEGI-RICRKGFPNRMVYPDFKLRYMILAPAQMAAH-----------SDPKVAAAKCF
EEIALDP---------DNYRIGHTKVFFRAGVLGQMEELRDE
>AeMhc1 
AEDMADLTYLNEASVLHNLKQRYYAKLIYTYSGLFCVAINPYKRFPVYTSRCAKLYRGKR
-RSEVPPHIFAISDGAYVNMLTNNENQSMLITGESGAGKTENTKKVIAYFATVGASTKKD
KETEASQAKKG------SLEDQVVQTNPVLEAFGNAKTVRNDNSSRFGKFIRIHFGPSGK
LAGADIETYLLEKARVI-SQQTLERSYHIFYQMMSGSVK-GLKEICLLSN-NVNDYYFVS
QGKTTIPNVDDGEECLLTDQAFDVLG-FTQEEKDDIYKITAAVMHMGGMKFKQR--GREE
QAEADGTE-EGDRVAKLLGCDC-ADLYKNLLKPRIKVGNEFVTQGRNK-DQVAYSVGAMS
KAMFDRLFKWLVKKCNETLDTKQKRQ-HFIGVLDIAGFEIFDFNGFEQLCINFTNEKLQQ
FFNHHMFVLEQEEYKKEGIVWQFIDFGMDLLACIELIE---KPMGILSILEEESMFPKAT
DKTFEEKLNNNHLGKSPNYLKPKPPKPGQQAA-----------HFAIGHYAGNVPYNITG
WLEKNKDPLNDTVVDQFKKSSN-KLLVEIFADHPGQSGDAGGGGGGK--GGRGKKGG---
------GFSTVSSSYKEQLNNLMTTLRATQPHFVRCIIPNELKQPGVIDSHLVMHQLTCN
GVLEGI-RICRKGFPNRMVYPDFKLRYMILAPAQMAAH-----------SDPKVAAAKCF
EEIALDP---------DNYRIGHTKVFFRAGVLGQMEELRDE
>CmfMhc1
SEDMADLTYLNEASVLHNLKQRYYAKLIYTYSGLFCVAINPYKRFPVYTHRCAKLYRGKR
-RNEVPPHIFAISDGAYVNMLTNSENQSMLITGESGAGKTENTKKVIAYFATVGASSKKE
KEEPGKKKG--------SLEDQVVQTNPVLEAFGNAKTVRNDNSSRFGKFIRIHFGPSGK
LAGADIETYLLEKARVI-SQQSLERSYHIFYQMMSGSVK-GLKAMCLLTD-NVGDYYFVS
QGKTTIPGVDDGEECLLTDQAFDVLG-FTQEEKDNIYKITAAVMHMGGMKFKQR--GREE
QAEADGTE-EGDRVAKLLGCDC-ADLYKNLLKPRIKVGNEFVTQGRNK-DQVAYSVGAMS
KAMFDRLFKWLVKKCNETLDTKQKRQ-HFIGVLDIAGFEIFDYNGFEQLCINFTNEKLQQ
FFNHHMFVLEQEEYKKEGIVWQFIDFGMDLLACIELIE---KPMGILSILEEESMFPKAT
DKTFEEKLNNNHLGKSPNFLKPKPPKPGQVAA-----------HFAIGHYAGNVPYNITG
WLEKNKDPLNDTVVDQFKKSTN-KLLIEIFADHPGQSGDAGGGGGG--KGGRGKKGG---
------GFSTVSSSYREQLNNLMATLRATQPHFVRCIIPNELKQPGVIDSHLVMHQLTCN
GVLEGI-RICRKGFPNRMVYPDFKLRYMILAPATMAAH-----------SDPKVAAAKCF
EEIGLDP---------DSYRIGNTKVFFRAGVLGQMEELRDE
>LhMhc1 
SEDMADLTYLNEASVLHNLKQRYYAKLIYTYSGLFCVAINPYKRFPVYTGRCAKLYRGKR
-RSEVPPHIFAISDGAYVNMLTNSENQSMLITGESGAGKTENTKKVIAYFATVGASTKKE
EK-EADKKKG-------SLEDQVVQTNPVLEAFGNAKTVRNDNSSRFGKFIRIHFGPSGK
LAGADIETYLLEKARVI-SQQTLERSYHIFYQMMSGSVK-NLKEICLLSN-DVHDYYFVS
QGKTTIPNVDDGEECLLTDQAFDVLG-FTQEEKDNIYKITAAVMHMGGMKFKQR--GREE
QAEADGTE-EGERVAKLLGCDC-ADLYKNLLKPRIKVGNEFVTQGRNK-DQVAYSVGAMS
KAMFDRLFKWLVKKCNETLDTKQKRQ-HFIGVLDIAGFEIFDYNGFEQLCINFTNEKLQQ
FFNHHMFVLEQEEYKKEGIVWQFIDFGMDLLACIELIE---KPMGILSILEEESMFPKAT
DKTFEEKLNNNHLGKSPNFLKPKPPKPGQQAA-----------HFAIGHYAGNVPYNITG
WLEKNKDPLNDTVVDQFKKSTN-KLLIEIFADHPGQSGDAGGGGGGGGKGGRGKKGG---
------GFSTVSSSYKEQLNNLMTTLRATQPHFVRCIIPNELKQPGVIDSHLVMHQLTCN
GVLEGI-RICRKGFPNRMVYPDFKLRYMILAPAAMAAQ-----------SDPKVAAAKCF
EQIALDP---------DSFRIGHTKVFFRAGVLGQMEELRDE
>PobMhc1
AEDMADLTYLNEASVLHNLKQRYYAKLIYTYSGLFCVAINPYKRFPVYTHRCAKLYRGKR
-RSEVPPHIFAISDGAYVNMLTNSENQSMLITGESGAGKTENTKKVIAYFATVGASTKKE
KD-DPTQKKG-------SLEDQVVQTNPVLEAFGNAKTVRNDNSSRFGKFIRIHFGPSGK
LAGADIETYLLEKARVI-SQQALERSYHIFYQMMSGSVK-GLKEMCLLSN-DVHDYYFVS
QGKTTIPNVDDGEECLLTDQAFDVLG-FTQEEKDDIYKITAAVMHMGGMKFKQR--GREE
QAEADGTE-EGERVAKLLGCDC-ADLYKNLLKPRIKVGNEFVTQGRNK-DQVTYSVGAMS
KAMFDRLFKWLVKKCNETLDTKQKRQ-HFIGVLDIAGFEIFDYNGFEQLCINFTNEKLQQ
FFNHHMFVLEQEEYKKEGIVWQFIDFGMDLLACIELIE---KPMGILSILEEESMFPKAT
DKTFEEKLNNNHLGKSPNYLKPKPPKPGQQPA-----------HFAIGHYAGNVPYNITG
WLEKNKDPLNDTVVDQFKKSNN-KLLVEIFADHPGQSGDAGGGGGG--KGGRGKKGG---
------GFSTVSSSYREQLNNLMTTLRATQPHFVRCIIPNELKQPGVIDSHLVMHQLTCN
GVLEGI-RICRKGFPNRMVYPDFKLRYMILAPATMAAH-----------SDPKVAAAKCF
EEIGLDP---------DSYRIGHTKVFFRAGVLGQMEELRDE
>SoiMhc1
AEDMADLTYLNEASVLHNLKQRYYGKLIYTYSGLFCVAINPYKRFPVYTSRCAKLYRGKR
-RSEVPPHIFAISDGAYVNMLTNSENQSMLITGESGAGKTENTKKVIAYFATVGASTKKE
KESDASQKKG-------SLEDQVVQTNPVLEAFGNAKTVRNDNSSRFGKFIRIHFGPSGK
LAGADIETYLLEKARVI-SQQTLERSYHIFYQMMSGSVK-GLKEICLLSN-NVNDYYFVS
QGKTTIPNVDDGEECLLTDQAFDVLG-FTQEEKDNIYKITAAVMHMGGMKFKQR--GREE
QAEADGTE-EGERVAKLLGCDC-ADLYKNLLKPRIKVGNEFVTQGRNK-DQVAYSVGAMS
KAMFDRLFKWLVKKCNETLDTKQKRQ-HFIGVLDIAGFEIFDFNGFEQLCINFTNEKLQQ
FFNHHMFVLEQEEYKKEGIVWQFIDFGMDLLACIELIE---KPMGILSILEEESMFPKAT
DKTFEEKLNNNHLGKSPNFLKPKPPKPGQQAA-----------HFAIGHYAGNVPYNITG
WLEKNKDPLNDTVVDQYKKSSN-KLLVEIFADHPGQSGDAGGGGGG--KGGRGKKGG---
------GFSTVSSSYREQLNNLMTTLRATQPHFVRCIIPNELKQPGVIDSHLVMHQLTCN
GVLEGI-RICRKGFPNRMVYPDFKLRYMILAPAAMAAQ-----------SDPKVAAAKCF
EEIGLDP---------DSYRIGHTKVFFRAGVLGQMEELRDE
>AmMhc1 
TEDMADLTFLNEASVLHNLKQRYYSNLIYTYSGLFCVAINPYKRFPVYTQRCAKLYRGKR
-RNEVPPHIFAISDGAYVNMLTNSENQSMLITGESGAGKTENTKKVIAYFATVGASTKKA
DDPTQKKG---------SLEDQVVQTNPVLEAFGNAKTVRNDNSSRFGKFIRIHFGPSGK
LAGADIETYLLEKARVI-SQQALERSYHIFYQMMSGSVP-GLKEMCCLTN-DIHDYVFVS
QGKTTIPNVDDGEECTLTDQAFDVLG-FTQEEKNDIYKITAAVMHMGGMKFKQR--GREE
QAEADGTE-EGERVAKLLGCDC-ADLYKNLLKPRIKVGNEFVTQGRNK-DQVAYSVGAMS
KAMFDRLFKWLVKKCNETLDTKQKRQ-HFIGVLDIAGFEIFDYNGFEQLCINFTNEKLQQ
FFNHHMFVLEQEEYKKEGIVWQFIDFGMDLAACIELIE---KPMGILSILEEESMFPKAT
DKTFEEKLNNNHLGKSPNYLKPKPPKPGQQPA-----------HFAIGHYAGNVPYNITG
WLEKNKDPLNDTVVDQFKKSGN-KLLVEIFADHPGQSGDAGGGGGK---GGRGKKGG---
------GFSTVSSSYREQLNNLMTTLRATQPHFVRCIIPNEMKQPGVIDSHLVMHQLTCN
GVLEGI-RICRKGFPNRMVYPDFKLRYMILAPAAMANE-----------PDPKKAAQKCF
DEVGLDP---------DMYRIGHTKVFFRAGVLGQMEEFRDE
>OuaMhc1
TENMADLTFLNEASVLHNLKQRYYSKLIYTYSGLFCVAINPYKRYPVYTSRCAKLYRGKR
-RSEVPPHIFAISDGAYVNMLTNSENQSMLITGESGAGKTENTKKVIAYFATVGASTKKS
EEASDTKKG--------SLEDQVVQTNPVLEAFGNAKTVRNDNSSRFGKFIRIHFGPSGK
LAGADIETYLLEKARVI-SQQSLERSYHIFYQMMSGSVK-GLKEMCCLSD-NITDYYFVS
QGKTTIPNVDDGEECTLTDQAFDVLG-FTQEEKDNIYKITAAVMHMGGMKFKQR--GREE
QAEADGTE-EGERVAKLLGCDC-QDLYKNLLKPRIKVGNEFVTQGRNK-DQVAYSVGAMS
KAMFDRVFKWLVKKCNETLDTKQKRQ-HFIGVLDIAGFEIFDYNGFEQLCINFTNEKLQQ
FFNHHMFVLEQEEYKKEGIVWQFIDFGMDLLACIELIE---KPMGILSILEEESMFPKAT
DKTFEEKLNNNHLGKSPNFLKPKPPKPGQQAA-----------HFAIGHYAGNVPYNITG
WLEKNKDPLNDTVVDQFKKSTN-KLLVEIFADHPGQSGDTGGGGGGK--GGRGKKGG---
------GFSTVSSSYKEQLNNLMTTLRATQPHFVRCIIPNELKQPGVIDSHLVMHQLTCN
GVLEGI-RICRKGFPNRMVYPDFKLRYMILAPAIMTAE-----------KEPKIAAAKCL
ESVNLDP---------ESYRIGHTKVFFRAGVLGQMEELRDE
>HovMhc1
VEDMADLTYLNDAAVLYNLKQRYYVKLIYTYSGLFCVAINPYKRFPVYTNRCAKLYRGKR
-RNEVPPHIFAISDGAYVNMLTNKENQSMLITGESGAGKTENTKKVIAYFATVGASTKKP
TEE-QSKKG--------TLEDQVVQTNPVLEAFGNAKTVRNDNSSRFGKFIRIHFGPSGK
LAGADIETYLLEKARVI-SQQALERSYHIFYQIMSGAVP-GVKQMCLLTD-KIEDYYYVS
QGKTSIPGVDDGEEFQLTDQAFDVLG-FTQEEKDDIYKITASVMHMGGMKFKQR--GREE
QAEADGTE-EGDRVAKLLGVDC-GDLYKNLLKPRIKVGNEFVTQGRNK-DQVAYSVGALS
KGMFDRLFKFLVKKCNETLDTKQKRQ-HFIGVLDIAGFEIFDYNGFEQLCINFTNEKLQQ
FFNHHMFVLEQEEYKREGIVWNFIDFGMDLLACIDLIE---KPMGILSILEEESMFPKAT
DKTFEEKLMNNHLGKSPNFQKPKPPKPGCQAA-----------HFAIGHYAGVVSYNITG
WLEKNKDPLNDTVVDQFKKGNN-KLLVEIFADHPGQSGGADAGGGKR---AKGS------
------GFLTVSMLYREQLNNLMTTLRSTQPHFVRCIIPNELKQPGVIDSHLVMHQLTCN
GVLEGI-RICRKGFPNRMVYPDFKQRYMILAPATMAAE-----------ADPKIAASKCL
EEIKLDP---------ESYRIGHTKVFFRAGVLGQMEELRDD
>LsaMhc1
SEDMADLTFLNEASVLHNLKQRYYSKLIYTYSGLFCVAINPYKRFPVYTSRCAKLYRGKR
-RNEVPPHIFAISDGAYVNMLTNNENQSMLITGESGAGKTENTKKVIAYFATVGASTKKV
DESQKKKG---------SLEDQVVQTNPVLEAFGNAKTVRNDNSSRFGKFIRIHFGPSGK
LAGADIETYLLEKARVI-SQQTLERSYHIFYQMMSGSVK-GLKEMCCLSD-NVTDYYFVS
QGKTTIPNVDDGEECTLTDQAFDVLG-FTQEEKNDIYKITASVMHMGGMKFKQR--GREE
QAEADGTE-EGERVAKLLGCDC-QDLYKNLLKPRIKVGNEFVTQGRNK-DQVTYSVGAMS
KAMFDRLFKWLVKKCNETLDTQQKRQ-HFIGVLDIAGFEIFDYNGFEQLCINFTNEKLQQ
FFNHHMFVLEQEEYKKEGIVWQFIDFGMDLLACIELIE---KPMGILSILEEESMFPKAT
DKTFEEKLNNNHLGKSPNFLKPKPPKPGQQAA-----------HFAIGHYAGNVPYNITG
WLEKNKDPLNDTVVDQFKKSTN-KLLIEIFADHPGQSGGGDAGGGKG--GGRGKKGG---
------GFSTVSSSYKEQLNNLMATLRATQPHFVRCIIPNELKQPGVIDSHLVMHQLTCN
GVLEGI-RICRKGFPNRMQYPDFKLRYMILAPAAMAAE-----------TEPKKSAARCF
EEIGLDP---------DSYRIGHTKVFFRAGVLGQMEEFRDE
>MerMhc1
SEDMADLTFLNEASVLHNLKQRYYSKLIYTYSGLFCVAINPYKRFPVYTQRCAKLYRGKR
-RNEVPPHIFAISDGAYVNMLTNSENQSMLITGESGAGKTENTKKVIAYFATVGASTKKA
DDTSQKKG---------SLEDQVVQTNPVLEAFGNAKTVRNDNSSRFGKFIRIHFGPSGK
LAGADIETYLLEKARVI-SQQALERSYHIFYQMMSGSVP-GLKEMCCLSN-NIQDYYFVS
QGKTTIPNVDDGEECQLTDQAFDVLG-FTQEEKNDIYKITAAVMHMGGMKFKQR--GREE
QAEADGTE-EGERVAKLLGCDC-ADLYKNLLKPRIKVGNEFVTQGRNK-DQVAYSVGAMS
KAMFDRLFKWLVKKCNETLDTKQKRQ-HFIGVLDIAGFEIFDYNGFEQLCINFTNEKLQQ
FFNHHMFVLEQEEYKKEGIVWQFIDFGMDLAACIELIE---KPMGILSILEEESMFPKAT
DKTFEEKLNNNHLGKSPNYLKPKPPKPGQQPA-----------HFAIGHYAGNVPYNITG
WLEKNKDPLNDTVVDQFKKSSN-KLLVEIFADHPGQSGDAGGGGGGK--GGRGKKGG---
------GFSTVSSSYREQLNNLMTTLRATQPHFVRCIIPNEMKQAGVIDSHLVMHQLTCN
GVLEGI-RICRKGFPNRMVYPDFKLRYMILAPAAMANE-----------ADPKKAAQKCF
DEVGLDP---------DMYRIGHTKVFFRAGVLGQMEEFRDE
>BotMhc1
SEDMADLTFLNEASVLHNLKQRYYSNLIYTYSGLFCVAINPYKRFPVYTHRCAKLYRGKR
-RNEVPPHIFAISDGAYVNMLTNSENQSMLITGESGAGKTENTKKVIAYFATVGASTKKS
DDTSQKKG---------SLEDQVVQTNPVLEAFGNAKTVRNDNSSRFGKFIRIHFGPTGK
LAGADIETYLLEKARVI-SQQALERSYHIFYQMMSGSVP-GLKDMCCLSN-DIHEYYFVS
QGKTTIPNVDDGEECTLTDQAFDVLG-FTQEEKNDIYKITAAVMHMGGMKFKQR--GREE
QAEADGTE-EGERVAKLLGCDC-ADLYKNLLKPRIKVGNEFVTQGRNK-DQVAYSVGAMS
KAMFDRLFKWLVKKCNETLDTQQKRQ-HFIGVLDIAGFEIFDYNGFEQLCINFTNEKLQQ
FFNHHMFVLEQEEYKKEGIVWQFIDFGMDLAACIELIE---KPMGILSILEEESMFPKAT
DKTFEEKLNNNHLGKSPNFLKPKPPKPGQQAA-----------HFAIGHYAGNVPYNITG
WLEKNKDPLNDTVVDQFKKSSN-KLLVEIFADHPGQSGDAGGGGGAK--GGRGKKGG---
------GFSTVSSSYREQLNNLMTTLRATQPHFVRCIIPNEMKQPGVIDSHLVMHQLTCN
GVLEGI-RICRKGFPNRMVYPDFKLRYMILAPAAMASE-----------SDPKKAAQKCF
DEIGLDP---------ENYRIGHTKVFFRAGVLGQMEELRDE
>StmMhc1
AEDMSELTYLNDASVLHNLKQRYYKKLIYTYSGLFCVAINPYKRYPIYTNRVVQIYRGRR
-RNEVPPHLFAISDGAYNEMLTNRENQSMLITGESGAGKTENTKKVIMYFASVGASTDKK
EKEKAAASKKG------TLEDQVVQTNPVLEAFGNAKTVRNDNSSRFGKFIRIHFGPLGK
LAGADIETYLLEKARVI-SQQPLERSYHIFYQVMSGAIK-RLKEMLLLSD-DIYEYHSVS
QGKIEIPGVNDGEELLATDVAFDVLG-FDEEEKDNIYKLTATVMHLGELKFKQR--PREE
QAEADGTQ-EGERVAHLCGLNA-ADLYKNLLKPRIKVGNEFVTQGRNM-NQVTYSIGALS
KAIFDKMFKWLVKRVNETLDTKQKRQ-HFIGVLDIAGFEIFDFNGFEQLCINFTNEKLQQ
FFNHHMFVLEQEEYKKEGIDWEFIDFGMDLQACIELIE---KPMGILSILEEESMFPKAT
DKTFEDKLVQNHLGKSSCFVKPRPPKPGQVAA-----------HFAIGHYAGTVGYNLAG
WLEKNKDPLNDSVVDQFKKSSN-KLLIEIFADVAGQSDEPAGGGKGAK----RA-KGS--
------AFQTVSALYKEQLNKLMATLHSTQPHFVRCIIPNELKQPGLIDSHLVMHQLTCN
GVLEGI-RICRKGFPNRMVYPDFKQRYYILNPNVAKGF-----------VESREQSAQIL
TNIDLEA---------DKYRLGLTKVFFRAGVLGQLEEMRDD
>BoiMhc1
SEDMADLTFLNEASVLHNLKQRYYSNLIYTYSGLFCVAINPYKRFPVYTHRCAKLYRGKR
-RNEVPPHIFAISDGAYVNMLTNSENQSMLITGESGAGKTENTKKVIAYFATVGASTKKA
DDTSQKKG---------SLEDQVVQTNPVLEAFGNAKTVRNDNSSRFGKFIRIHFGPTGK
LAGADIETYLLEKARVI-SQQALERSYHIFYQMMSGSVP-GLKEMCCLSN-DIHEYYFVS
QGKTTIPNVDDGEECTLTDQAFDVLG-FTQEEKNDIYKITAAVMHMGGMKFKQR--GREE
QAEADGTE-EGERVAKLLGCDC-ADLYKNLLKPRIKVGNEFVTQGRNK-DQVAYSVGAMS
KAMFDRLFKWLVKKCNETLDTQQKRQ-HFIGVLDIAGFEIFDYNGFEQLCINFTNEKLQQ
FFNHHMFVLEQEEYKKEGIVWQFIDFGMDLAACIELIE---KPMGILSILEEESMFPKAT
DKTFEEKLNNNHLGKSPNFLKPKPPKPGQQAA-----------HFAIGHYAGNVPYNITG
WLEKNKDPLNDTVVDQFKKSSN-KLLVEIFADHPGQSGDAGGGGGAK--GGRGKKGG---
------GFSTVSSSYREQLNNLMTTLRATQPHFVRCIIPNEMKQPGVIDSHLVMHQLTCN
GVLEGI-RICRKGFPNRMVYPDFKLRYMILAPAAMASE-----------SDPKKAAQKCF
DEIGLDP---------ENYRIGHTKVFFRAGVLGQMEELRDE
>ApfMhc1
TEDMADLTFLNEASVLHNLKQRYYSNLIYTYSGLFCVAINPYKRFPVYTQRCAKLYRGKR
-RNEVPPHIFAISDGAYVNMLTNSENQSMLITGESGAGKTENTKKVIAYFATVGASTKKA
DDTAQKKG---------SLEDQVVQTNPVLEAFGNAKTVRNDNSSRFGKFIRIHFGPSGK
LAGADIETYLLEKARVI-SQQALERSYHIFYQMMSGSVP-GLKEMCCLTN-DIHDYVFVS
QGKTTIPNVDDGEECVLTDQAFDVLG-FTQEEKNDIYKITAAVMHMGGMKFKQR--GREE
QAEADGTE-EGERVAKLLGCDC-ADLYKNLLKPRIKVGNEFVTQGRNK-DQVAYSVGAMS
KAMFDRLFKWLVKKCNETLDTKQKRQ-HFIGVLDIAGFEIFDYNGFEQLCINFTNEKLQQ
FFNHHMFVLEQEEYKKEGIVWQFIDFGMDLAACIELIE---KPMGILSILEEESMFPKAT
DKTFEEKLNNNHLGKSPNYLKPKPPKPGQQPA-----------HFAIGHYAGNVPYNITG
WLEKNKDPLNDTVVDQFKKSSN-KLLVEIFADHPGQSGDAGGGGGGK--GGRGKKGG---
------GFSTVSSSYREQLNNLMTTLRATQPHFVRCIIPNEMKQPGVIDSHLVMHQLTCN
GVLEGI-RICRKGFPNRMVYPDFKLRYMILAPAAMANE-----------PDPKKAAQKCF
DEVGLDP---------DMYRIGHTKVFFRAGVLGQMEEFRDE
>NavMhc1
SEDMADLTILNEACVLHNLKQRYYSKMIYTYSGLFCVAINPYKRYPVYTQRCAKLYRGKR
-RSEVPPHIFAISDGAYVNMLTNSENQSMLITGESGAGKTENTKKVIAYFATVGASTKKD
PSASEKKG---------SLEDQVVQTNPVLEAFGNAKTVRNDNSSRFGKFIRIHFGPSGK
LAGADIETYLLEKARVI-SQQSLERSYHIFYQMMSGAVK-GLKEMCLLSN-NVQDYYFVA
QGKTTIPGVDDGEECELTDKAFDVLG-FTQEEKDDIYKITASVMHMGGMKFKQR--GREE
QAEADGTE-EGERVAKLLGVDC-QDMYKNLLKPRIKVGNEFVTQGRNK-DQVAYSVGAMS
KAMFDRLFKWLVKKCNETLDTKQKRQ-HFIGVLDIAGFEIFDYNGFEQLCINFTNEKLQQ
FFNHHMFVLEQEEYKKEGINWAFIDFGMDLLACIELIE---KPMGILSILEEESMFPKAT
DKTFEEKLNNNHLGKSPNFLKPKPPKPGQVAA-----------HFAIGHYAGNVPYNITG
WLEKNKDPLNDTVVDQYKKSSN-KLLVEIFADHPGQSGGGGKDAG----GGRGKKGG---
------GFSTVSSSYKEQLNNLMTTLRATQPHFVRCIIPNELKQAGVIDSHLVMHQLTCN
GVLEGI-RICRKGFPNRMVYPDFKLRYMILAPAAMAAE-----------TDPKKAAAACF
EAIGLDP---------DSYRIGHTKVFFRAGVLGQMEEFRDE
>MnmMhc1
VEDMADLTYLNDASVLHNLRQRYYCKLIYTYSGLFCVAINPYNRFPVYTNRVAKMYRGKR
-RTEVPPHIFAISDGAYVNMLTNSENQSMLITGESGAGKTENTKKVIAYFATVGAGSKKD
QDQNQKKG---------TLEDQVVQTNPVLEAFGNAKTVRNDNSSRFGKFIRIHFGPSGK
LAGADIETYLLEKARVI-SQQPLERSYHIFYQMMSGSVK-GLKEKCLLSN-NINDYYYVS
QGKTTIPNVDDGEECLITDEAFDILG-FTEEEKENIYKITAAVMHMGGMKFKQR--GREE
QAEADGTE-EGEKVAKLLGVPC-DELYKALLKPRIKVGNEFVTQGRNK-DQVLYSVGALS
KGMFDRLFKWLVKKCNETLDTKQKRQ-HFIGVLDIAGFEIFDYNGFEQLCINFTNEKLQQ
FFNHHMFVLEQEEYQREGIQWTFIDFGMDLQKCIELIE---KPMGILSILEEESMFPKAT
DQTFVEKLNANHLGKSDVFLKPKPPKPGQVAA-----------HFAIGHYAGNVPYNITG
WLEKNKDPLNDTVVDLYKKGTN-KLIVEIFADHPGQSGTGGGDAGG---KGRGKKGG---
------GFATVSSSYKEQLNNLMTTLRSTQPHFVRCIIPNELKQPLVIDSHLVMHQLTCN
GVLEGI-RICRKGFPNRMVYPDFKLRYKILAPAAMARE-----------SDPKVAAAKCL
EEVGLDP---------DSYRIGHTKVFFRAGVLGQMEELRDE
>NagMhc1
SEDMADLTILNEACVLHNLKQRYYSKMIYTYSGLFCVAINPYKRYPVYTQRCAKLYRGKR
-RSEVPPHIFAISDGAYVNMLTNSENQSMLITGESGAGKTENTKKVIAYFATVGASTKKD
PSASEKKG---------SLEDQVVQTNPVLEAFGNAKTVRNDNSSRFGKFIRIHFGPSGK
LAGADIETYLLEKARVI-SQQSLERSYHIFYQMMSGAVK-GLKEMCLLSN-NVQDYYFIA
QGKTTIPGVDDGEECELTDKAFDVLG-FTQEEKDDIYKITASVMHMGGMKFKQR--GREE
QAEADGTE-EGERVAKLLGVDC-QDMYKNLLKPRIKVGNEFVTQGRNK-DQVAYSVGAMS
KAMFDRLFKWLVKKCNETLDTKQKRQ-HFIGVLDIAGFEIFDYNGFEQLCINFTNEKLQQ
FFNHHMFVLEQEEYKKEGINWAFIDFGMDLLACIELIE---KPMGILSILEEESMFPKAT
DKTFEEKLNNNHLGKSPNFLKPKPPKPGQVAA-----------HFAIGHYAGNVPYNITG
WLEKNKDPLNDTVVDQYKKSSN-KLLVEIFADHPGQSGGGGKDAG----GGRGKKGG---
------GFSTVSSSYKEQLNNLMTTLRATQPHFVRCIIPNELKQAGVIDSHLVMHQLTCN
GVLEGI-RICRKGFPNRMVYPDFKLRYMILAPAAMAAE-----------TDPKKAAAACF
EAIGLDP---------DSYRIGHTKVFFRAGVLGQMEEFRDE
>NalMhc1
SEDMADLTILNEACVLHNLKQRYYSKMIYTYSGLFCVAINPYKRYPVYTQRCAKLYRGKR
-RSEVPPHIFAISDGAYVNMLTNSENQSMLITGESGAGKTENTKKVIAYFATVGASTKKD
PSASEKKG---------SLEDQVVQTNPVLEAFGNAKTVRNDNSSRFGKFIRIHFGPSGK
LAGADIETYLLEKARVI-SQQSLERSYHIFYQMMSGAVK-GLKEMCLLSN-NVQDYYFIA
QGKTTIPGVDDGEECELTDKAFDVLG-FTQEEKDDIYKITASVMHMGGMKFKQR--GREE
QAEADGTE-EGERVAKLLGVDC-QDMYKNLLKPRIKVGNEFVTQGRNK-DQVAYSVGAMS
KAMFDRLFKWLVKKCNETLDTKQKRQ-HFIGVLDIAGFEIFDYNGFEQLCINFTNEKLQQ
FFNHHMFVLEQEEYKKEGINWAFIDFGMDLLACIELIE---KPMGILSILEEESMFPKAT
DKTFEEKLNNNHLGKSPNFLKPKPPKPGQVAA-----------HFAIGHYAGNVPYNITG
WLEKNKDPLNDTVVDQYKKSSN-KLLVEIFADHPGQSGGGGKDAG----GGRGKKGG---
------GFSTVSSSYKEQLNNLMTTLRATQPHFVRCIIPNELKQAGVIDSHLVMHQLTCN
GVLEGI-RICRKGFPNRMVYPDFKLRYMILAPAAMAAE-----------TDPKKAAAACF
ESIGLDP---------DSYRIGHTKVFFRAGVLGQMEEFRDE
>AypMhc1
AEDMADLTYLNDASVLHNLRQRYFCKLIYTYSGLFCVAINPYKRFPVYTNRCAKLYRGKR
-RNEVPPHIFAISDGAYVNMLTNKENQSMLITGESGAGKTENTKKVIAYFATVGASTKKE
EEAAGGG----------SLEDQVVQTNPVLEAFGNAKTVRNDNSSRFGKFIRIHFGPSGK
LAGADIETYLLEKARVI-SQQSLERSYHIFYQIMSGSVK-GVKEMCMLSE-DIHDYYYVS
QGKTTIPNMDDGEEFQLTDQAFDVLG-FTEEEKNDIYKITASVMHMGGMKFKQR--GREE
QAEADGTD-EGARVAKLLGVDC-DDLYKNLLKPRIKVGNEFVTQGRNK-DQVAYSVGAMS
KGMFDRLFKFMVKKCNETLDTQQKRQ-HFIGVLDIAGFEIFDYNGFEQLCINFTNERLQQ
FFNHHMFVLEQEEYKKEGINWAFIDFGMDLLACIDLIE---KPMGILSILEEESMFPKAT
DKTFEDKLTSNHLGKSPNFRKPAPPKPGCQAG-----------HFALAHYAGVVSYNITG
WLEKNKDPLNDTVVDQFKKGTN-KLLVEIFADHPGQSGGQADAG---GKGGKRTKGS---
------AFMTVSTLHREQLNNLMTTLKSTQPHFVRCIIPNELKQAGVIDSHLVMHQLTCN
GVLEGI-RICRKGFPNRMVYPDFKLRYMILAPATMASE-----------PDPKTSAAKCL
QEIQLDP---------ESYRIGHTKVFFRAGVLGQMEELRDE
>TuMhc1 
CEDMSNLTYLNDASVLHNLKERYTAQLIYTYSGLFCVAINPYKRFPIYTGRVIKMYQGKR
-RSEMPPHLFAICDGAYTDMLTNRENQSMLITGESGAGKTENTKKVIAYFAQVGASSKKE
EAKDKKKG---------SLEDQIVQTNPVLEAYGNAKTVRNDNSSRFGKFIRIHFGPMGK
LAGGDIETYLLEKARVI-SQQAAERSYHIFYQIISGSVA-GVSEMCLLSN-DVCDYHFVS
QGKTTIPGMDDGAEFALTDEAFDILG-FSLEEKHNIYKITAAVMHLGELKFKQR--PREE
QAEADGTE-EGERVAHLLGLNA-ADLYKNLCKPRIKVGNEFVNQGKSK-EQVSYSIGALA
KAIFDRLFKWMVKKINETLDTKQKRQ-YFIGVLDIAGFEIFEYNSFEQFCINFTNEKLQQ
FFNHHMFVLEQEEYKREGIEWEWVDFGMDLQACIDLIE---KPMGILSILEEESMFPKAS
DKTFLDKLNTNHLGKSPNFQKPKPPKPGQSEA-----------HFALVHYAGTVPYNITG
WLEKNKDPLNDCVVDQFKHSSN-NLLVEIFADHPGLGADDSTASKGAGGKGGGGRKKGS-
------GFQTVSGLYREQLNKLMTTLRSTQPHFIRCIIPNETKTPGFIDSHLVMHQLTCN
GVLEGI-RICRKGFPNRMGYPDFKQRYTILAPTAVPKGF----------VDAKQVAAKVT
EAIQLEP---------ENFRLGHTKIFFRAGILGRLEEMRDE
>MeoMhc1
CEDMSNLTYLNDASVLYNLKERYYNNLIYTYSGLFCVAINPYKRFPIYTPRCVGLYKGKR
-RTEVPPHVFAISDGAYMAMLTNKENQSMLITGESGAGKTENTKKVIAYFAIVGANQSAK
EAAREKKA---------NLEDQVVQTNPVLEAFGNAKTVRNDNSSRFGKFIRIHFGNTGK
LAGADIETYLLEKARVI-FQQEKERSYHVFYQLMSGKIP-GLKGKLMLSN-DVHDYKFVS
HGKVEIPGVDDGEELLLTDTAFDVLG-FNGEEKLSIYKITSAVMQIGCLKFKQR--PREE
QAEADGNE-EGDRVAQLLGLEG-AELYKNLLKPRIKVGTEMVTQGRNL-QQVVSSVGALA
KAMYDRLFKWLVKRVNQTLDTNQKRN-HFIGVLDIAGFEIFDFNSFEQLCINFTNEKLQQ
FFNHHMFVLEQEEYKREGINWTFIDFGLDLQACIELIE---KPMGVLSILEEESMFPKAT
DKTFEEKLNNNHLGKSGNFQKPKPPKAGASPA-----------HFAIVHYAGVVPYNLVG
WLEKNKDPLNDCVVDQFKKSSM-QLLCEVFEDHPGLGSGDS-----AGGKGRS-KGKGS-
------SFQTVSLLYREQLNKLMATLNATHPHFVRCIIPNETKSPGVIDSHLVMHQLTCN
GVLEGI-RICRKGFPNRMVYPDFKQRYNILAPDAAAGS-----------SDPKEASMKVI
GKIELDQ---------DEYRFGQTKIFFRAGVLGRLEEMRDE
>MeoMhc3
CEDMSNMTYLNDASVLHNLKERYYANLIYTYSGLFCVAINPYKRFPIYTPRAVMIYKGRR
-RTEVPPHVFAISDGAYMHMLTDNEDQSMLITGESGAGKTENTKKVISYFANVGKSDRKP
TAADANKP---------SLEDQIVQTNPVLESFGNAKTTRNDNSSRFGKFIRIHFGPNGK
LAGCDIETYLLEKARVI-SQQPLERSYHIFYQLMSGKIP-DMKKKLLLSD-NIKDYNYVS
QGKTEIPGVDDAEEMGYTDEAFDILG-FDADEKDGVYRITAAVMHFGTLKFKQR--PREE
QAEADGTD-EGERVAKLLGVET-ADLYKNLTKPRIKVGTEFVTKGQSQ-AQCYSAIGAMS
KAMFDRTFKFLVKKCNDTLDTKQARK-HFIGVLDIAGFEIFDYNGFEQLCINFTNEKLQQ
FFNHHMFVLEQEEYKREGIDWVFIDFGLDLQACIELIE---KPMGIMSILEEESMFPKAT
DKTFEDKLNNTHLGKSAPFQKPKPPKSKEIGPA----------HFAIAHYAGTVSYSITG
WLEKNKDPLNDCVVDQFKKGNL-KLLQTIFEDHPGLGADAKAE---GGGKGGG-RKKGS-
------GFQTVSGLYREQLNKLMQTLHSTHPHFVRCIIPNEMKKPRVIDAHLVMHQLTCN
GVLEGI-RICRKGFPNRMVYADFRQRYTILAPNAVPKDFA---------GEPKEAGSLLI
SQSGLDP---------DEYRIGLTKVFFRAGVLGRLEEMRDE
>MeoMhc4
CEDMSNLTYLNDASVLHNLRERYYANLIYTYSGLFCVAINPYKRFPIYTPRVVMIYKGKR
-RTEVPPHVFAISDGAYMHMLTDNEDQSMLITGESGAGKTENTKKVISYFANVGKSEKK-
-EVDPNKP---------SLEDQIVQTNPVLEAFGNAKTVRNDNSSRFGKFIRIHFGPSGK
LAGADIETYLLEKARVI-SQQPLERSYHIFYQLMSGKIP-DMKKKLLLSN-DIHDYYYVS
QGKTEIPGVNDAEEMGLTDEAFDILG-FTPEEKDGVYRITAAVMHFGTMKFKQR--PREE
QAESDGTD-EGDNVAKLLGLET-GELIKNLTKPRIRVGTEMVTKGQNQ-VQVISAIGALS
KAMFDRTFKFLVNKCNETLDTRQARK-HFIGVLDIAGFEIFDYNGFEQLCINFTNEKLQQ
FFNHHMFVLEQEEYKREGIDWVFIDFGLDLQACIELIE---KPMGIMSILEEESMFPKAT
DKTFEEKLNSTHLGKSAPFQKPKPPKNKDVGPA----------HFAIAHYAGTVSYSITG
WLEKNKDPLNDCVVDQFKKGTL-PLVQTIFEDHPGLGADAKAE---GGGKGG--RKKGS-
------GFQTVSGLYREQLNKLMHTLHSTHPHFVRCIIPNEFKQPRVIDAHLVMHQLTCN
GVLEGI-RICRKGFPNRMVYPDFRQRYRILAPEAYPPNFA---------GDAKEGITRLV
QNTGLDK---------DEYRVGSTKVFFRAGVLGRLEEMRDE
>MeoMhc5
CEDMSNMTYLNDASVLHNLKERYFANLIYTYSGLFCVAINPYKRFPIYTPRAVMIYKGKR
-RTEVPPHVFAISDGAYMHMLTDNEDQSMLITGESGAGKTENTKKVISYFANVGKSDRKP
TAADANKP---------SLEDQIVQTNPVLESFGNAKTTRNDNSSRFGKFIRIHFGPTGK
LAGCDIETYLLEKARVI-SQQPLERSYHIFYQLMSGKIP-DMKKKLLLSD-EIHDYYYVS
QGKTEIPGVDDAEEMGYTDEAFDILG-FDADEKDGVYRITASVMHFGTLKFKQR--PREE
QAEADGTE-EGERVAKLLGVDT-NELYKNLTKPRIKVGTEFVTKGQSM-GQVYSAIGAMS
KAMFDRTFKFLVKKCNDTLDTKQARK-HFIGVLDIAGFEIFDYNGFEQLCINFTNEKLQQ
FFNHHMFVLEQEEYKREGIDWVFIDFGLDLQACIELIE---KPLGILSILEEESMFPKAT
DKTFEDKLNSTHLGKSAPFQKPKPPKNKDVGPA----------HFAIAHYAGTVSYSITG
WLEKNKDPLNDCVVDQFKKGNL-KLLQTIFEDHPGLGADAKAD---GGGKGGG-RKKGS-
------GFQTVSGLYREQLNKLMHTLHSTHPHFVRCIIPNEFKQPKVIDAHLVMHQLTCN
GVLEGI-RICRKGFPNRMVYADFRQRYTILGPNAVPKDFA---------GEPKDAGSMLI
SQTGLDP---------DQYRIGLTKIFFRAGVLGRLEEMRDE
>PdcMhc1
VEDMADLTYLNEAAVLHNLKSRYYSKLIYTYSGLFCVAINPYKRYPVYTNRCAKIYRGKR
-RSEVPPHIFAISDGAYVNMLTNRENQSMLITGESGAGKTENTKKVIAYFATVGASTSKK
DEGSKKG----------NLEDQVVQTNPVLEAFGNAKTVRNDNSSRFGKFIRIHFGPSGK
LAGADIETYLLEKARVI-SQQSLERSYHIFYQMMSGAVP-GLKAMCLLSD-NIQDYYFVS
QGKTTIPNVDDGEELILTDQAFDVLG-FTQEEKNDIYKITAAVMHMGGMKFKQR--GREE
QAEADGTE-EGDRVAKLLGVQT-DELYKNLLKPRIKVGNEFVTQGRNK-DQVSYSVGAMS
KAMFDRLFKWLVKKCNETLDTKQKRQ-HFIGVLDIAGFEIFDFNGFEQLCINFTNEKLQQ
FFNHHMFVLEQEEYQREGIQWAFIDFGMDLLACIELIE---KPMGILSILEEESMFPKAT
DKTFEDKLNATHLGKSAPYRKPAPPKPGCQAG-----------HFAIAHYAGTVSYNITG
WLEKNKDPLNDTVVDQFKKGQN-KLLVEIFADHPGQSADPAAASGG--KGGKRQKGS---
------GFMTVSALYREQLNNLMTTLKSTQPHFVRCIIPNEMKQAGVIDSHLVMHQLTCN
GVLEGI-RICRKGFPNRMVYPDFKLRYKILNPKEVSKE-----------SDPKKCAELIL
NASGLDT---------ELYRLGHTKVFFRAGVLGQMEELRDD
>IsMhc1 
CEDMSSLTYLNDASVLHNLKERYYCHLIYTYSGLFCVAINPYKRFPIYTKRVVEIYKGRR
-RTEVPPHVFAVSDGAYMDMLANRENQSMLITGESGAGKTENTKKVIQYFALIAPSGFKQ
HFSSGG-----------NLEDQVVQTNPVLESFGNAKTVRNDNSSRF-------------
---------LLEKARVI-SQQPAERSYHIFYQLMSGKIA-GLKEKLLLMQ-DIHEFHFVS
QGKTEIPGVDDGEELEATDTAFDVLG-FTDEEKENIYKVTAAVMHFGCLKFKQR--PREE
QAEADGTE-EGERVAHLLGLNA-ADLYKNLLKPRIKVGTEFVTQGRNI-TQVTASVGALS
KAIFDRLFKWLVKRVNETLDTKQKRQ-HFIGVLDIAGFEIFDFNSFEQLCINFTNEKLQQ
FFNHHMFVLEQEEYKREGIEWEFIDFGLDLQACIELIE---KPMGLLSIMEEESMFPKAT
DQTFLEKLKTNHLGKSPNFIKPKPPKPNQTEA-----------HFAIVHYAGTVPYNLTG
WLEKNKDPLNDCVVDQFKKGSN-MLLQAIFEDHPGLGGGDDKGG-----KGGRKKGS---
------GFQTVSGLYREQLNKLMTTLRSTQPHFVRCIIPNETKSAGVIDSHLVMHQLTCN
GVLEGI-RICRKGFPNRMIYPDFKQRYTILAPNAVPKGF----------VDAKHVGEKVI
EAIQLDA---------NDFRFGHSKIFFRAGVLGRLEEMRDE
>TiaMhc1
AEDMAALTYLNEAGVLNNLKQRYFSGMIYTYSGLFCVAVNPYRRLPIYTDKVVEMYKGKR
-RAEMPPHIFSITDNAYNEMLQERENQSILITGESGAGKTENTKKVIQYVATVAGTGETK
SEKKQ------------NLEDQIVQANPLMEAFGNAKTIRNNNSSRFGKFIRVHFGLHGK
IAGADVESYLLEKSRVV-SQTSEERNYHVFYQILTAADD-QMKEKYLVTG-KPEDYKFLS
EGVARIDAVDDEEEWHATCDSMKTLR-FTDEERGFLIKVVMAILHFGNVKFKQR--PREE
QAECPDTA-DAEKVAFLLGIQV-ADLVRSLLRPRIRVGHEYVQQGRNY-EQVVSSVAALS
KSLYDRMFKWLIARINKTLETKFSKN-YFIGVLDIAGFEIFQVNLFEQLSINYTNEKLQQ
FFNHHMFILEQEEYKKENIDWEFIDFGHDLQPCIDLIE---KKLGILSILDEESIYPKAS
DKTFIEKLKKNHDGKSPKFKLPKMSSKNKA-------------HFEIEHYAGTVGYTVMG
WLEKNKDPLNDSVVDLLRKSTD-PIIASLFADHQPEGSRKKGS-----------------
------QFLTVSQLHKEQLEKLMVNLRNTTPHFVRCIIPNEKKKPGIIEANLVLHQLRCN
GVLEGI-RICRKGFPNRIIFSEFKQRYAILAPGAIPSGMF---------MDGRKAAAKLV
DALQLEP---------NEFRMGTTKVFFRAGVIGRLEESRDE
>MnlMhc1
CTDMSLLSYLNEGGILHNLKSRYVSNIIYTYSGLFCVAVNPYKRFPIYTDIVINNYRGKK
-RTELPPHVFAIADNAYSDMIQNRENQSILITGESGAGKTENTKKVIQYFASIGAAGGKE
GEPKKM-----------SVEDQVVMCNPVLEAYGNAKTVRNDNSSRFGKFIRVHFGKDAK
LASADIEYYLLEKARLT-YQNPEERNFHIFYQIFKGLPQDMITGQFLLDP-DANKYKFLS
NGDVHVPSQDDVELWKENEEAMVILN-FTDEEKYSILKLMSACLLFGNITLKQN--KRDE
GCEIENPV-FIEKTASLLQIPA-AEFQKSLLKPRVKVGSEMVTKSQNS-EQVYFATKALC
KAIFERVFKWLIGKCNKALDTKKPRS-NFCGVLDIAGFEIFDFNTFEQLCINLTNERLQQ
FFNHHMFILEQEEYKKEGIVWQFIDFGLDLEASIELME---KPMGILPMLDEECMFPKAT
DMTYKDKVIQQHNKKHPKFSVPSIKSVKGMEHPP---------HFNIHHYAGVVGYNVED
WLTKNADPLNDNCLDLFRKSAM-PYMAELFADCVPAGPKERKK-----------------
------TFQTMAMVHRKSLNELMGMLNTTYPHFIRCLVPNETKTPGKVQAELILHQLRCN
GVLEGI-RIVRAGFPNRIAYADFKQRYQILAASAIPAGF----------IEAKEASQIII
KHLALTD---------DEAKFGNTKVFFRAGILGRLEDLRDE
>MnlMhc2
LEDMANLTYLNEASVLHNLRQRYYSSMIYTYSGIFCVAVNPYARLPIYTKEVINSYRGKR
-RTEMPPHIYTVADESYQTMIQQRENQSILITGESGAGKTENTKKVIQYFASICGVESKS
TDGS-------------NLDEQLVRCNPVLEAFGNAKTIKNDNSSRFGKFIRIHFGAQGK
IHSADIERYLLEKARVT-YQNPDERSFHIFYQMLKGMEPEELKDCLLTN--NPNNYALLS
NGDVIVDSLADKELYLETQQCMGVLN-FSKEMQRKIFKFTAGVLHLGNTTLKAN--KRDE
GCTIDDAQ-WIDKACHMFGVNA-VEMTKALIKPRIKVGSEYVHKGQNA-GQVKYSINALC
KSIFEKLFKLVLDMCNETLETKLRKN-FFIGVLDIAGFEIFDFNSFEQLCINLTNEKIQQ
FFNHHMFTLEQEEYRKEGIKWDFIDFGLDLEPTIELIE---RNMGVFAVMDEECIMPKAT
DQTFLTKLISAHNGKHPKFLKPSAKSAMGTNPV----------HFQIIHYAGSVGYNVDG
WLDKNKDPLNENVVELFVKSKD-PVFSKLFEAPEVASTGRGRKKGG--------------
------SFQTVAMIHKQAVEHLLTTLQSTTPHFIRCILPNMKKKGGIIEAKLVLEQLRCN
GVLEGI-RIVRKGFPNRLLYQEFVQRYTILAPKAIPPGF----------VDGMKATEKLV
EALNLEE---------NEFRMGYSKIFLRAGVIGALEDKRDE
>AmqMhc1
IEDMAGLTYLNEASVLHNLRQRYYSSLIYTYSGLFCVAINPYRRLPIYTEQVVNMYKGKR
-RTEMPPHIFAIADNAYRDMLQDRENQSILITGESGAGKTENTKKVIQYFAIVAPDKHKT
EQ---------------NLEDQVIQANPVLEAFGNAKTTRNDNSSRFGKFIRIHFGNQGK
ISGADIEYYLLEKSRVI-YQQSGERNYHIFYQMMAGAPQ-KLLDDLLLNR-QVKDYAFLA
KGCVSVDDVDDADMFKQTEDAMNVLG-FTTEEKTSLFKTVAGILHFGNIEVKQR--PREE
WANIPTAT-VAEKVAHLLGLNS-TEFIKALIKPRIKVGNEYVQQGRTE-GQVNYSIGALS
KAMYERMFKWLVGRVNKTLDTKNRKA-YFIGVLDIAGFEIFKVNSFEQLCINFTNEKLQQ
FFNHHMFVLEQEEYKKEGIKWEFIDFGLDLQPCIDLIE---KQMGVLALLDEECLFPKAS
DKSYVEKLVKNHDGKSPNFINPRDKMKKDVP------------HFMLAHYAGEVDYTVSG
WLDKNKDPLNESVVELFRKSSD-PFVALLWGDYSFESEKGSRKRGS--------------
------QFQTVGQIHKTSLNNLMTTLRNTTPHFVRCIIPNELKKAGVLEANLVLQQLRCN
GVLEGI-RICRKGFPNRLLYPEFRQRYAILAPKAIPAGF----------MDGRKATEKLI
DALQLDQ---------SEFRLGHSKVFFRAGVLGRLEDLRDE
>CeMhcC 
TEDMSNLTFLNDASVLYNLKARYAAMLIYTYSGLFCVVINPYKRLPIYTDSVARMFMGKR
-RTEMPPHLFAVSDEAYRNMLQNHENQSMLITGESGAGKTENTKKVISYFAAVGAAQQET
FGAKKAATEEDKNKKKVTLEDQIVQTNPVLEAFGNAKTVRNNNSSRFGKFIRIHFSKQGR
VASCDIEHYLLEKSRVI-RQAPGERCYHIFYQVFSDYLP-NLKKDLLLNK-PVKDYWFIA
QAELIIDGINDKEEHQLTDEAFDILK-FTPTEKMECYRLVAAMMHMGNMKFKQR--PREE
QAEPDGTD-DAERAAKCFGIDS-EEFLKALTRPRVKVGNEWVNKGQNI-EQVNWAVGAMA
KGLYSRIFNWLVKKCNQTLDQKGISRDHFIGVLDIAGFEIFDFNSFEQLWINFVNEKLQQ
FFNHHMFVLEQEEYAREGIQWTFIDFGLDLQACIELIE---KPLGIIAMLDEECIVPKAT
DLTLAQKLIDQHLGKHPNFEKPKPPKGKQAEA-----------HFAMRHYAGTVRYNCLN
WLEKNKDPLNDTVVTVMKASKEHALIVEVWQDYTTQEEAAAAAAKGT--AGAKKKGKSG-
------SFMTVSMLYRESLNKLMTMLHSTHPHFIRCIIPNEKKASGVIDAGLVLNQLTCN
GVLEGI-RICRKGFPNRTLHPDFVQRYALLAADESIIGK----------TDAKKGSALML
ARLVKEKKLEE-----ENFRVGLTKVFFKAGIVAHLEDLRDQ
>CeMhcB 
TEDMSNLSFLNDASVLHNLRSRYAAMLIYTYSGLFCVVINPYKRLPIYTDSCARMFMGKR
-KTEMPPHLFAVSDEAYRNMLQDHENQSMLITGESGAGKTENTKKVICYFAAVGASQQEG
GAEVDPNKKKV------TLEDQIVQTNPVLEAFGNAKTVRNNNSSRFGKFIRIHFNKHGR
LASCDIEHYLLEKSRVI-RQAPGERCYHIFYQIYSDFRP-ELKKELLLDL-PIKDYWFVA
QAELIIDGIDDVEEFQLTDEAFDILN-FSAVEKQDCYRLMSAHMHMGNMKFKQR--PREE
QAEPDGTD-EAEKASNMYGIGC-EEFLKALTKPRVKVGTEWVSKGQNC-EQVNWAVGAMA
KGLYSRVFNWLVKKCNLTLDQKGIDRDYFIGVLDIAGFEIFDFNSFEQLWINFVNEKLQQ
FFNHHMFVLEQEEYAREGIQWVFIDFGLDLQACIELIE---KPLGIISMLDEECIVPKAT
DLTLASKLVDQHLGKHPNFEKPKPPKGKQGEA-----------HFAMRHYAGTVRYNCLN
WLEKNKDPLNDTVVSAMKQSKGNDLLVEIWQDYTTQEEAAAKAKEGG--GGGKKKGKSG-
------SFMTVSMLYRESLNNLMTMLNKTHPHFIRCIIPNEKKQSGMIDAALVLNQLTCN
GVLEGI-RICRKGFPNRTLHPDFVQRYAILAAKEAKSD-----------DDKKKCAEAIM
SKLVNDGSLSE-----EMFRIGLTKVFFKAGVLAHLEDIRDE
>CeMhcD 
TEDMSNLTFLNDASVLWNLRSRYAAMLIYTYSGLFCVVINPYKRLPIYTDSVARMFMGKR
-RTEMPPHLFAVSDQAYRYMLQDHENQSMLITGESGAGKTENTKKVICYFATVGASQKAA
LKEGEKEV---------TLEDQIVQTNPVLEAFGNAKTVRNNNSSRFGKFIRIHFNKHGT
LASCDIEHYLLEKSRVI-RQAPGERCYHIFYQIYSDFKP-QLRDELLLNH-PISNYWFVA
QAELLIDGIDDTEEFQLTDEAFDVLK-FSPTEKMDCYRLMSAHMHMGNMKFKQR--PREE
QAEPDGQD-EAERACNMYGIDV-DQFLKALVSPRVKVGTEWVSKGQNV-DQVHWAIGAMA
KGLYARVFHWLVKKCNLTLDQKGIDRDYFIGVLDIAGFEIFDFNSFEQLWINFVNEKLQQ
FFNHHMFVLEQEEYAREGIQWTFIDFGLDLQACIELIE---KPLGIISMLDEECIVPKAT
DMTLAQKLTDQHLGKHPNFEKPKPPKGKQGEA-----------HFAMRHYAGTVRYNVLN
WLEKNKDPLNDTVVSVMKASKKNDLLVEIWQDYTTQEEAAAAAKAG----GGRKGGKSG-
------SFMTVSMMYRESLNKLMTMLHKTHPHFIRCIIPNEKKQSGMIDAALVLNQLTCN
GVLEGI-RICRKGFPNRTQHPDFVQRYAILAAKEAKSS-----------DDMKTCAGAIL
QALINQKQLND-----EQFRIGHTKVFFKAGVVAHIEDLRDD
>CeMhcA 
TEDMANLTFLNEASVLGNLKDRYKDLMIYTYSGLFCVVINPYKRLPIYSESVIKHFMGKR
-RNEMPPHLFAVSDEAYRNMVQDKENQSMLITGESGAGKTENTKKVISYFAIVGATQAAS
GKEAKDGKKGG------TLEEQIVQTNPVLEAFGNAKTVRNNNSSRFGKFIRTHFSGSGK
LAGGDIEHYLLEKSRVV-RQAPGERCYHIFYQIMSGNDP-SLRGKLKLSN-DITYYHFCS
QAELTIEGMDDKEEMRLTQEAFDIMG-FEDNETMDLYRSTAGIMHMGEMKFKQR--PREE
QAEPDGEE-DALNAAAMLGIQA-EEFLKALTKPRVRVGTEWVNKGQNL-EQVNWAVSGLA
KAIYARMFKWIITRCNKTLDAKEIERKHFIGVLDIAGFEIFDLNSFEQLWINFVNERLQQ
FFNHHMFVLEQEEYKREGIAWTFIDFGLDLQACIELIE---KPLGIISILDEECIVPKAT
DMTYAQKLLDQHLGKHPNFQKPKPPKGKQGDA-----------HFAIVHYAGTVRYNATN
FLEKNKDPLNDTAVALLKHSTDNSLMLDIWQDYQTQEEAAEAAKAGQ--TAGGKRGKSS-
------SFATVSMIYRESLNNLMNMLYQTHPHFIRCIIPNEKKASGVIDSALVLNQLTCN
GVLEGI-RICRKGFPNRMLYPDFKHRYAILAADAAKE------------SDPKKASVGIL
DKISVDGNLTD-----EEFKVGETKIFFKAGVLAKLEDLRDE
>CeMhcE 
TEDMANLTFLNDASVLHNLRQRYYSMMIYTYSGLFCVVINPYKRLPIYSESVCQMYLGKR
-RNEMPPHLFAVSDEAYRNMTNDRENQSMLITGESGAGKTENTKKVISYFAMVGASQQSN
KKKSKKDKAQV------SLEDQIVQTNPVLEAFGNAKTVRNNNSSRFGKFIRIHFNTGGK
VAGADIEHYLLEKSRVI-KQAPGERSYHIFYQIYSDAVK-GLREKLFLTR-PIKEYTFVS
QAEVTIDGVDDKEEMLITDEAFDIMK-FTATEKSELFAITAGIMHMGELKFKQR--PREE
QAELEEGK-EGELACKLYCVES-EKFINALLKPRVKVGTEWVNKGQNL-DQVNWAVGALA
KALFARMFSWLIRRCNKTLDAQDLSRDFFIGVLDIAGFEIFDLNSFEQLWINFVNEKLQQ
FFNHHMFVLEQEEYKREGIQWEFIDFGLDLQACIELIE---KPLGIVSMLDEECIVPKAS
DLTLASKLNDQHLGKHPNFQKPRPPKGKQAEA-----------HLAIVHYAGTVRYNVKG
WLEKNKDPLNDTAVTVLKANKGNQLMADLWADYATQEDVAAAAKDGKK-AVGKKKGKSA-
------SFMTVSMMYRESLNKLMHMLHQTHPHFIRCIIPNELKKAGMIDANLVLNQLTCN
GVLEGI-RICRKGFPNRMPFLDFKQRYAVLAADAAKAG-----------KDPKDAGEKIS
AALIKDGSLKQ-----EEFQCGLTKVFFKAGVLAHLEELRDE
>CeMhcF 
TEDMSNLTFLNEASVLHNLRQRYYSMMIYTYSGLFCVFINPYKMLPIYTDSVASMYVNKR
-RAEMPPHLFAVSDEAFRNMMSDKENQSMLITGESGAGKTENTKKVIAYFAMIGSGNKDQ
KSES-------------SLENQVVQANPAIEAFGNGATTRNYNSSRYGKFIRIHFDRKGK
LVGGDIEHYLLEKSRVI-KQAPGERSYHIFYQIMTQK---ALRERYGLSD-NIRDYKFVS
QAEITVPGMNDTEEWQITDGAFNVMG-FSEREKDDLYKLCSAIMHIGNSTFKQK--PRDE
QAEVDDMT-SPTAACKLFGINT-DQFLNALTRPRIKVGMEWVNKGQNV-QQVDWAVGALS
KAIYARMFNWLIKRVNKTLQANSDEMVYYIGVLDIAGFEIFDRNSFEQLWINFVNEKLQQ
FFNHHMFVLEQEEYQREGIEWTFIDFGLDLQSCIELIE---KPLGIVSMLDEECIVPKAS
DMTYVDKLLTQHLGKHPNFQKAKPPKGKQAEA-----------HFSIMHYAGTVRYNAEQ
WLDKNKDPLNDSAVAILKTSDKEGVLYQLWEEYQTDVDREESEKRGK--AQAKKKGKSA-
------SFLTVSTMYRESLTSLMTMLHTTHPHFIRCIIPNEKKTSGLIDAPLVLNQLTCN
GVLEGI-RICRKGFPNRMMFADFRFRYAILAADEASD------------KDAAKASKAML
RKLSKNNQLNV-----DTFKVGTTKVFFRAGMLARLEELRDE
>SjMhcA 
VDDMAELTHLNEPSIAYNLEQRYMSDLIYTYSGLFLVAINPYNLLPIYNKDIIQLYKDKT
-YGRKYPHIFSVADLAYNNLLEKKEHQSILVTGESGAGKTENTKRIIQYLASVANSSQYT
EG---------------QIEEQILQTNPILESFGNAQTVRNNNSSRFGKFIRIEFSASGE
ISNATIDWYLLEKSRVV-RQSPEERSYHVFYQLIKGADE-ALRNKLLLSK-TTDEYNYLK
ESSNTIDGVDDAAEFEKLLASMKTLN-FTEQEMIASFKILSIVLLLGNITVVA---DRNG
AARLPNPD-EIDKICHLMGMKP-EEFSQNLIRPKIRAGREWVFSARSQ-VQVASSLEALA
KTIYERNFGWLVDRINQSLKNSGTTSRHFIGILDIAGFEIFKHNSFEQLCINYTNERLQQ
FFNHHMFVLEQEEYMRESIKWEFQDFGHDLQPTIDLIEKS-KPIGILSCLDEECVMPKAT
DTTFTEKLNALWNGKSTKYKPSKFGCD----------------GFTLTHYAADVEYKTEG
WLEKNSDPLNENVANLIANSSN-KHLASLFADYKDPVGSVTRTSKKKG------------
------VFRTVAQRHKEQLNQLMNQFGVTNPHFVRCIVPNQLKKAHVFNWPLVLEQLRCN
GVLEGI-RITRSGFPNRLTFNDFRLRYEIMVNVSKNNQY----------VESRKASLLIL
QELDVDS---------DLYRIGISKVFFRAGVLAILEKRRTE
>ShoMhcA
VNDMAELTNLNEPSVTYNLEQRYLSDQIYTYSGLFLVAVNPYRRLPIYGKDMIQLYKDKS
-QERKLPHVFAIADLAYNNLLENKENQSILVTGESGAGKTENTKRIIQYLAAVASNPNVI
SGE--------------QLEEQILKTNPVLEAFGNAKTVRNNNSSRFGKFIKVEFSVSGE
IANASIEWYLLEKSRVV-HQSSEERNYHIFYQLLNGADP-ALRKKLLLSN-EFNDYEYLK
KSSLTIPGVNDAEEFKGLLSSFKILG-FTEKEIFDMFSIISIILHIGNIAIGA---DRSG
VARLTNMD-DVDKLCHLLGVSP-ELFSQNLIRPRIRAGHEWVVSARSQ-EHVISSVEALA
KAIYERNFGWLVKRINSAISRNTSSN-TFIGILDIAGFEIFETNSFEQLCINYTNERLQQ
FFNHHMFVLEQEEYMKEEIKWDFVDFGHDLQPTIDLIEKS-NPIGILSCLDEECVMPKAT
DTTFVSKLDALWRDKSPKYKPFKFAGS----------------GFILTHYAADVPYSTEG
WLEKNSDPLNENIAKLFAHSTN-KHIAELFSDYQEVETKTVRGRTRKA------------
------LFRTVAQRHKEQLNQLMNQFNTTQPHFIRCIIPNEEKKSHSFNRALVLDQLRCN
GVLEGI-RITRAGFPNRMPFNDFRLRYEMMVNLPKDNY-----------IESRRASLLIL
QQMGLSE---------DQFRIGVSKIFFKAGVLASLEERRLH
>ShcMhcA
VNDMAELTNLNEPSVTYNLEQRYLSDQIYTYSGLFLVAVNPYRRLPIYGKDMVQLYKDKS
-QERKLPHVFAIADLAYNNLLENKENQSILVTGESGAGKTENTKRIIQYLASVASNPHVI
SGE--------------QLEEQILKTNPVLESFGNAKTVRNNNSSRFGKFIKVEFSISGE
IANASIEWYLLEKSRVV-HQSSQERNYHIFYQLLIGADS-SLRKKLLLSN-DFNDYEYLK
NSSRTIPGINDAEEFKGLLSSLKILG-FSEKEMLNLFSIISIILHIGNISIGA---DRSG
VARLTNMD-DVDKLCHLLGVSP-ELFSQNLIRPRIRAGHEWVVSARSQ-EHVISSVEALA
KAIYERNFGWLVKRINTAISRSTSSN-TFIGILDIAGFEIFETNSFEQLCINYTNERLQQ
FFNHHMFVLEQEEYMKEEIKWDFVDFGHDLQPTIDLIEKS-NPIGILSCLDEECVMPKAT
DATFVSKLDALWKDKSPKYRPFKFAGS----------------GFILTHYAADVPYSTEG
WLEKNSDPLNENIAKLLAHSTN-KHISELFSDYQEVETKTVRGRTRKA------------
------LFRTVAQRHKEQLNQLMNQFNTTQPHFIRCIVPNEEKKSHSFNRALVLDQLRCN
GVLEGI-RITRAGFPNRMPFNDFRLRYEMMANLPKDNY-----------IESRRASLLIL
QQMGLSE---------DQFRIGVSKIFFKAGVLASLEERRLQ
>SpMhcA 
VNDMAELTYLNEPAVTYNLEQRYLSDQIYTYSGLFLVAVNPYCGLPIYTKDIIQLYKDKT
-QERKLPHVFAIADLAYNNLLENKENQSILVTGESGAGKTENTKRIIQYLAAIASSTTVG
SS---------------QVEEQIIKTNPVLESFGNARTVRNNNSSRFGKFIKVEFSLSGE
ISNAAIEWYLLEKSRVV-HQNEFERNYHVFYQLLSGADT-ALKNKLLLTD-NCNDYRYLK
DSVHIIDGVDDKEEFKTLLAAFKTLG-FDDKENFDLFNILSIILHMGNIDVGA---DRSG
IARLLNPD-EIDKLCHLLGVSP-ELFSQNLVRPRIKAGHEWVISARSQ-TQVISSIEALA
KAIYERNFGWLVKRLNTSLNHSNAQS-YFIGILDIAGFEIFEKNSFEQLCINYTNEKLQQ
FFNHHMFVLEQEEYMKEEIVWDFIDFGHDLQPTIDLIEKA-NPIGILSCLDEECVMPKAT
DATFTSKLDALWRNKSLKYKPFKFADQ----------------GFILTHYAADVPYSTEG
WLEKNTDPLNENVAKLLAQSTN-KHVATLFSDYQETETKTVRGRTKKG------------
------LFRTVAQRHKEQLNQLMNQFNSTQPHFIRCIVPNEEKKMHTFNRPLVLGQLRCN
GVLEGI-RITRAGFPNRLPFNDFRVRYEIMAHLPTGTY-----------VESRRASVMIL
EELKIDE---------ASYRIGVSKIFFKAGVLAELEERRVA
>SjMhcB 
VEDMAELTHLNEPSVVHNLEQRYLHDKIYTYSGLFMVAVNPYCSLPIYGNDFIQRYANES
NVVKLSPHIYSVSAVAYRAMLSEGKDQAILVTGESGAGKTETTKKIIQFLTTIVGSPNSI
ASG--------------KLEQQILMSNPILEAFGNAQTVRNNNSSRFGKFIRISFTESGA
IAGASLEWYLLEKSRVI-KQSAAERNYHIFYQMLKGLDS-KSLESLDLVR-SFEQYEYLK
RGRKHIKGIDDGKSFNELVSGLKTIG-FNDTDTDDLFRVIASILHIGNLNVCG---DRSG
QARFGNTE-QVNTLCKLLGVSV-PEFTASVLHPKAKAGKELVVHSRTK-QQVVHSLQALS
KSLYERIFSNLVKRLNQVLQLTTKESTLFIGVLDIAGFEIFDHNSFEQLCINYTNEKLQQ
YFNHYMFILEQEEYSRENIEWSFVDYGNDLQPTIDIIEKS-DPVGIFSCLDEECVMPMAT
DATFTEKLHSIWKGKSTKYKPTKFLSD----------------GFILTHYASDVEYNTEG
WLEKNRDPLNESLALLLASSKN-TYVANLFVENYMQDGTSNSIERKG-------------
------MFRTVSQRHRRQLSDLMNQLQATQPHFVRCILPNNKKSSHVIDKELVLHQLRCN
GVLEGI-RIARSGFPNRLFYTEFRSRYGILSNLRNIGF-----------IEPKTATSKLI
EELNLDK---------HDYRLGSTKVFFKAGILANLEDRRNK
>ShoMhcB
VNDMAELTCLNEPSVIHNLIQRYERDLIYTYSGLFLVAVNPYRSLPIYGDDMVKKYHAKQ
-LPEVKPHIFRVADIAYRNLLEREQDQSILVTGESGAGKTETTKKVIQYLTAITGTSTND
SQ---------------LLENKILDTNPVLEAFGNAQTVRNNNSSRFGKFIRIEFSIDGS
IVGANLDWYLLEKSRVT-NPSPNERNYHIFYQLLRGSDG-DLLRELFLER-SVDKYTYLR
NCAKFISGVDDALEFQQLCAGLTTLG-FSSKDTKQLFIAIAAVLHLGNIEVAS---DRAG
QARFPSLT-HIDQLCHLLGIPA-ESFINAVLHPKTKAGREWIVNARTK-EQVLHTLQSLA
KSLYERNFAFLVDKLNRTMYQTQNDNNCFIGVLDIAGFEIFAHNSFEQLCINYTNEKLQQ
FFNHYMFVLEQEEYSQEKIEWNFVDYGNDLQPTIDIIEKS-EPIGILSCLDEDCVMPMTT
DVTFTEKLHLLLKGKTNIYRPKRFSSE----------------GFLLRHYAGNVVYSTEG
WLEKNKDPLNSNLANLISQSSN-MHVSSLFADYSSGNTLNGDQYEKKG------------
------IFRTVSQRHRRQLNTLMKQLEATQPHFVRCIIPNSIKKPKNIEKALVLHQLRCN
GVLEGI-RIAQTGFPNKLLYTEFRSRYGILSKTLAKGY-----------TEAKEATVAII
KDLDLST---------SVYRLGETKVFFKANVLGFLEDRRNA
>ShcMhcB
VNDMAELTCLNEPSVIHNLIQRYERGLIYTYSGLFLVAVNPYRSLPIYGEDIIKKYHAKQ
-LPEVKPHIFRVADIAYRNLLERDQDQSILVTGESGAGKTETTKKVIQYLTAITGTSSND
SQ---------------LLENKILDTNPVLEAFGNAQTVRNNNSSRFGKFIRIEFSKDGS
IVGANLDWYLLEKSRVT-NPSPKERNYHIFYQLLRGSNS-DLLRELFLER-SIDKYAYLK
NCAKVISGVDDASEFRQLCAGLTTLG-FNSDDTKQLFTTIAAVLHLGNIEVAS---DRSG
QARFPSLT-HIDQLCHLLGIPA-EAFMNAVLHPKTKAGREWIVNARTK-EQVLHTLQSLA
KSLYERNFAFLVDKLNRTMYQTQSENNSFIGVLDIAGFEIFAHNSFEQLCINYTNEKLQQ
FFNHYMFVLEQEEYFQEKIEWNFVDYGNDLQPTIEIIEKS-EPIGILSCLDEDCVMPMAT
DNTFTEKLHLLLKGKPDIYRPTRFSSE----------------GFILRHYAGNVVYSTEG
WLEKNKDPLNSNLANLISQSSS-MHISSLFSDYSSENNFNSDHYEKKG------------
------IFRTVSQRHRRQLNNLMKQLEATQPHFVRCIIPNSTKKPKLIEKGLVLHQLRCN
GVLEGI-RIAQTGFPNKLLYTEFRSRYGILSRTLEKGY-----------VEARKATMSII
KELNLSE---------SVYRLGETKVFFKANVLGFLEDQRNA
>SpMhcB 
VDDMAALTCLNEPSVVNNLTQRYEKDLIYTYSGLFLVAVNPYCHLPIYGDDVVRKYQSKQ
-FKETKPHIFGTADAAYRSLLERRINQSILVTGESGAGKTETTKKVIQYLTSVTDASTSD
SQ---------------QLEKKILETNPVLEAFGNAQTVRNNNSSRFGKFIRIEFSNNGS
IVGANLDWYLLEKSRVI-HPSSNERNYHVFYQLLRGADG-SLLESLFLDR-YVDHYSYLK
NGLKHINGVDDGKEFQKLCFGLRTLG-FDNNEIHSLFLIIASILHIGNIEVAS---DRSG
QARFPSLT-QIDQLCHLLEIPV-DGFVNAALHPKSKAGREWIVTARTR-EQVVHTLQSLA
KGLYERNFAHLVKRLNQTMYYSQSEHDGFIGVLDIAGFEIFTFNSFEQLCINFTNEKLQQ
FFNHYMFVLEQEEYTQERIEWDFIDYGNDLQPTIDAIEKS-EPIGIFSCLDEDCVMPMAT
DATFTEKLHLLFKGKSDIYRPKKFSSE----------------GFVLKHYAGDVEYDTKD
WLEKNKDPLNACLAALMFKSTN-SHVSSLFDDYSSNASGR-DNIEKKG------------
------IFRTVSQRHRRQLSSLMHQLEATQPHFVRCIIPNNLKQPHNLDKSLVLHQLRCN
GVLEGI-RIAQTGFPNKLFYTEFRARYGILSQSLKRGY-----------VEAKKATITII
NELKLPS---------TVYRLGETKVFFKASVLGSLEDRRNA
